# Supplementary material for: (meso-5,5,7,12,12,14-Hexamethyl-1,4,8,11-tetra­aza­cyclo­tetra­deca­ne)nickel(II) bis­[O,O′-bis­(4-methyl­phen­yl) thio­phosphate]
Source: Acta Crystallogr Sect E Struct Rep Online. 2010 Dec 11;67(Pt 1):m59. doi: 10.1107/S1600536810051184 (PMC3050336; doi:10.1107/S1600536810051184)
Supplement: Supplementary file 1 [file e-67-00m59-sup1.cif]

##############################################################################
###                                                                        ###
###        Electronic paper (Acta Crystallographica Section E)             ###
###                                                                        ###
##############################################################################
#                                                                            #
# This CIF contains the data in a paper accepted for publication in Acta     #
# Crystallographica Section E. It conforms to the requirements of Notes      #
# for Authors for Section E, and has been peer reviewed under the auspices   #
# of the IUCr Commission on Journals.                                        #
#                                                                            #
# Full details of the Crystallographic Information File format               #
# are given in the paper "The Crystallographic Information File (CIF):       #
# a New Standard Archive File for Crystallography" by S. R. Hall, F. H.      #
# Allen and I. D. Brown [Acta Cryst. (1991), A47, 655-685].                  #
#                                                                            #
# The current version of the core CIF dictionary is obtainable from          #
# ftp://ftp.iucr.org/pub/cif_core.dic. The current version number is 2.4.    #
#                                                                            #
# Software is freely available for graphical display of the structure(s) in  #
# this CIF.  For information consult the CIF home page http://www.iucr.org/  #
# cif/home.html                                                              #
#                                                                            #
# This file may be used for bona fide research purposes within the           #
# scientific community so long as proper attribution is given to the journal # 
# article from which it was obtained.                                        #
#                                                                            #
##############################################################################
                                             
data_I
_audit_creation_method     SHELXL-97
_chemical_name_systematic
;
(<i>meso</i>-5,5,7,12,12,14-Hexamethyl-1,4,8,11-
tetraazacyclotetradecane)nickel(II)
bis[<i>O</i>,<i>O</i>'-bis(4-methylphenyl) thiophosphate]
;
_chemical_name_common     ?
_chemical_formula_moiety     'C16 H36 N4 Ni 2+, 2(C14 H14 O3 P S -)'
_chemical_formula_sum     'C44 H64 N4 Ni O6 P2 S2'
_chemical_formula_iupac     '[Ni (C16 H36 N4)] (C14 H14 O3 P S)2'
_chemical_formula_weight     929.76
_chemical_melting_point     ?
_symmetry_cell_setting     monoclinic
_symmetry_space_group_name_H-M     'P 21/c'
_symmetry_space_group_name_Hall     '-P 2ybc'
loop_
    _symmetry_equiv_pos_as_xyz
    'x, y, z'
    '-x, y+1/2, -z+1/2'
    '-x, -y, -z'
    'x, -y-1/2, z-1/2'
_cell_length_a     10.977(2)
_cell_length_b     16.360(3)
_cell_length_c     12.767(3)
_cell_angle_alpha     90.00
_cell_angle_beta     94.85(3)
_cell_angle_gamma     90.00
_cell_volume     2284.6(8)
_cell_formula_units_Z     2
_cell_measurement_reflns_used     7232
_cell_measurement_theta_min     2.20
_cell_measurement_theta_max     27.90
_cell_measurement_temperature     113(2)
_exptl_crystal_description     block
_exptl_crystal_colour     orange
_exptl_crystal_size_max     0.24
_exptl_crystal_size_mid     0.23
_exptl_crystal_size_min     0.22
_exptl_crystal_density_diffrn     1.352
_exptl_crystal_density_meas     ?
_exptl_crystal_density_method     'not measured'
_exptl_crystal_F_000     988
_exptl_absorpt_coefficient_mu     0.637
_exptl_absorpt_correction_type     multi-scan
_exptl_absorpt_process_details     '(CrystalClear; Rigaku, 2005)'
_exptl_absorpt_correction_T_min     0.8622
_exptl_absorpt_correction_T_max     0.8726
_exptl_special_details     ?
_diffrn_ambient_temperature     113(2)
_diffrn_radiation_type     MoK\a
_diffrn_radiation_wavelength     0.71073
_diffrn_radiation_source     'rotating anode'
_diffrn_radiation_monochromator     confocal
_diffrn_measurement_device_type     'Rigaku Saturn CCD area-detector'
_diffrn_measurement_method     '\f and \w'
_diffrn_detector_area_resol_mean     7.31
_diffrn_reflns_number     18654
_diffrn_reflns_av_R_equivalents     0.1013
_diffrn_reflns_av_sigmaI/netI     0.1356
_diffrn_reflns_theta_min     2.24
_diffrn_reflns_theta_max     27.91
_diffrn_reflns_theta_full     27.91
_diffrn_measured_fraction_theta_max     0.982
_diffrn_measured_fraction_theta_full     0.982
_diffrn_reflns_limit_h_min     -14
_diffrn_reflns_limit_h_max     13
_diffrn_reflns_limit_k_min     -21
_diffrn_reflns_limit_k_max     19
_diffrn_reflns_limit_l_min     -16
_diffrn_reflns_limit_l_max     16
_diffrn_standards_number     ?
_diffrn_standards_interval_count     ?
_diffrn_standards_interval_time     ?
_diffrn_standards_decay_%     ?
_refine_special_details
;
 Refinement of F^2^ against ALL reflections.  The weighted R-factor wR and
 goodness of fit S are based on F^2^, conventional R-factors R are based
 on F, with F set to zero for negative F^2^. The threshold expression of
 F^2^ > 2sigma(F^2^) is used only for calculating R-factors(gt) etc. and is
 not relevant to the choice of reflections for refinement.  R-factors based
 on F^2^ are statistically about twice as large as those based on F, and R-
 factors based on ALL data will be even larger.
;
_reflns_number_total     5376
_reflns_number_gt     2665
_reflns_threshold_expression     I>2sigma(I)
_refine_ls_structure_factor_coef     Fsqd
_refine_ls_matrix_type     full
_refine_ls_R_factor_all     0.0852
_refine_ls_R_factor_gt     0.0529
_refine_ls_wR_factor_gt     0.1121
_refine_ls_wR_factor_ref     0.1217
_refine_ls_goodness_of_fit_ref     0.987
_refine_ls_restrained_S_all     0.987
_refine_ls_number_reflns     5376
_refine_ls_number_parameters     281
_refine_ls_number_restraints     0
_refine_ls_hydrogen_treatment     mixed
_refine_ls_weighting_scheme     calc
_refine_ls_weighting_details
         'calc w=1/[\s^2^(Fo^2^)+(0.0244P)^2^+0.0000P] where P=(Fo^2^+2Fc^2^)/3'
_atom_sites_solution_hydrogens     mixed
_atom_sites_solution_primary     direct
_atom_sites_solution_secondary     difmap
_refine_ls_shift/su_max     0.000
_refine_ls_shift/su_mean     0.000
_refine_diff_density_max     0.974
_refine_diff_density_min     -0.914
_refine_ls_extinction_method     none
_refine_ls_extinction_coef     ?
loop_
    _atom_type_symbol
    _atom_type_description
    _atom_type_scat_dispersion_real
    _atom_type_scat_dispersion_imag
    _atom_type_scat_source
    'C' 'C' 0.0033 0.0016
                         'International Tables Vol C Tables 4.2.6.8 and 6.1.1.4'
    'H' 'H' 0.0000 0.0000
                         'International Tables Vol C Tables 4.2.6.8 and 6.1.1.4'
    'N' 'N' 0.0061 0.0033
                         'International Tables Vol C Tables 4.2.6.8 and 6.1.1.4'
    'O' 'O' 0.0106 0.0060
                         'International Tables Vol C Tables 4.2.6.8 and 6.1.1.4'
    'P' 'P' 0.1023 0.0942
                         'International Tables Vol C Tables 4.2.6.8 and 6.1.1.4'
    'S' 'S' 0.1246 0.1234
                         'International Tables Vol C Tables 4.2.6.8 and 6.1.1.4'
    'Ni' 'Ni' 0.3393 1.1124
                         'International Tables Vol C Tables 4.2.6.8 and 6.1.1.4'
_computing_data_collection     'CrystalClear (Rigaku, 2005)'
_computing_cell_refinement     'CrystalClear (Rigaku, 2005)'
_computing_data_reduction     'CrystalClear (Rigaku, 2005)'
_computing_structure_solution     'SHELXS97 (Sheldrick, 2008)'
_computing_structure_refinement     'SHELXL97 (Sheldrick, 2008)'
_computing_molecular_graphics     'ORTEP-3 for Windows (Farrugia, 1997)'
_computing_publication_material     'SHELXL97 (Sheldrick, 2008)'
loop_
    _atom_site_type_symbol
    _atom_site_label
    _atom_site_fract_x
    _atom_site_fract_y
    _atom_site_fract_z
    _atom_site_U_iso_or_equiv
    _atom_site_adp_type
    _atom_site_calc_flag
    _atom_site_refinement_flags
    _atom_site_occupancy
    _atom_site_disorder_assembly
    _atom_site_disorder_group
    Ni Ni1 0.5000 0.5000 0.5000 0.02073(17) Uani d S 1 . .
    P P1 0.49238(7) 0.69655(5) 0.59137(7) 0.0216(2) Uani d . 1 . .
    S S1 0.57082(7) 0.69510(5) 0.73310(7) 0.0288(2) Uani d . 1 . .
    O O1 0.38094(17) 0.76174(13) 0.58832(18) 0.0236(6) Uani d . 1 . .
    O O2 0.58179(16) 0.73444(12) 0.50834(17) 0.0214(5) Uani d . 1 . .
    O O3 0.44815(16) 0.61948(12) 0.53863(17) 0.0223(5) Uani d . 1 . .
    N N1 0.3899(2) 0.50845(17) 0.3600(2) 0.0219(6) Uani d . 1 . .
    H H1 0.395(3) 0.4578(19) 0.329(3) 0.035(10) Uiso d . 1 . .
    N N2 0.6334(2) 0.55494(16) 0.4156(2) 0.0215(7) Uani d . 1 . .
    H H2 0.616(3) 0.6087(18) 0.441(3) 0.030(9) Uiso d . 1 . .
    C C1 0.2889(3) 0.76449(19) 0.5047(3) 0.0223(8) Uani d . 1 . .
    C C2 0.3144(3) 0.76956(19) 0.4017(3) 0.0246(8) Uani d . 1 . .
    H H2A 0.3966 0.7682 0.3837 0.030 Uiso calc R 1 . .
    C C3 0.2189(3) 0.7767(2) 0.3242(3) 0.0275(8) Uani d . 1 . .
    H H3 0.2366 0.7805 0.2528 0.033 Uiso calc R 1 . .
    C C4 0.0970(3) 0.77851(19) 0.3485(3) 0.0250(8) Uani d . 1 . .
    C C5 0.0746(3) 0.7723(2) 0.4531(3) 0.0278(9) Uani d . 1 . .
    H H5 -0.0073 0.7727 0.4719 0.033 Uiso calc R 1 . .
    C C6 0.1699(3) 0.7656(2) 0.5310(3) 0.0296(9) Uani d . 1 . .
    H H6 0.1531 0.7617 0.6026 0.035 Uiso calc R 1 . .
    C C7 -0.0083(3) 0.7901(2) 0.2647(3) 0.0389(10) Uani d . 1 . .
    H H7A -0.0184 0.7405 0.2218 0.058 Uiso calc R 1 . .
    H H7C 0.0093 0.8365 0.2198 0.058 Uiso calc R 1 . .
    H H7B -0.0837 0.8009 0.2984 0.058 Uiso calc R 1 . .
    C C8 0.6458(3) 0.80740(19) 0.5269(3) 0.0217(8) Uani d . 1 . .
    C C9 0.7636(3) 0.8040(2) 0.5759(3) 0.0267(8) Uani d . 1 . .
    H H9 0.7978 0.7536 0.6008 0.032 Uiso calc R 1 . .
    C C10 0.8303(3) 0.8763(2) 0.5877(3) 0.0307(9) Uani d . 1 . .
    H H10 0.9115 0.8743 0.6199 0.037 Uiso calc R 1 . .
    C C11 0.7829(3) 0.9500(2) 0.5545(3) 0.0295(9) Uani d . 1 . .
    C C12 0.6644(3) 0.9517(2) 0.5073(3) 0.0341(9) Uani d . 1 . .
    H H12 0.6292 1.0023 0.4843 0.041 Uiso calc R 1 . .
    C C13 0.5966(3) 0.8805(2) 0.4934(3) 0.0301(9) Uani d . 1 . .
    H H13 0.5157 0.8826 0.4605 0.036 Uiso calc R 1 . .
    C C14 0.8567(3) 1.0273(2) 0.5677(3) 0.0458(11) Uani d . 1 . .
    H H14A 0.8793 1.0458 0.4989 0.069 Uiso calc R 1 . .
    H H14B 0.9310 1.0169 0.6139 0.069 Uiso calc R 1 . .
    H H14C 0.8080 1.0697 0.5989 0.069 Uiso calc R 1 . .
    C C15 0.8417(3) 0.6094(2) 0.3973(3) 0.0361(10) Uani d . 1 . .
    H H15A 0.8263 0.6104 0.3206 0.054 Uiso calc R 1 . .
    H H15C 0.9291 0.6010 0.4164 0.054 Uiso calc R 1 . .
    H H15B 0.8161 0.6615 0.4264 0.054 Uiso calc R 1 . .
    C C16 0.8058(3) 0.45790(19) 0.3946(3) 0.0322(9) Uani d . 1 . .
    H H16A 0.7479 0.4153 0.4115 0.048 Uiso calc R 1 . .
    H H16C 0.8882 0.4429 0.4239 0.048 Uiso calc R 1 . .
    H H16B 0.8050 0.4635 0.3182 0.048 Uiso calc R 1 . .
    C C17 0.7688(3) 0.5393(2) 0.4421(3) 0.0264(8) Uani d . 1 . .
    C C18 0.5894(3) 0.5475(2) 0.3036(3) 0.0292(9) Uani d . 1 . .
    H H18A 0.6039 0.4914 0.2783 0.035 Uiso calc R 1 . .
    H H18B 0.6335 0.5864 0.2610 0.035 Uiso calc R 1 . .
    C C19 0.4532(3) 0.5665(2) 0.2936(3) 0.0286(9) Uani d . 1 . .
    H H19B 0.4395 0.6233 0.3167 0.034 Uiso calc R 1 . .
    H H19A 0.4202 0.5612 0.2193 0.034 Uiso calc R 1 . .
    C C20 0.2599(3) 0.5272(2) 0.3719(3) 0.0271(8) Uani d . 1 . .
    H H20 0.2554 0.5804 0.4102 0.033 Uiso calc R 1 . .
    C C21 0.2064(3) 0.4599(2) 0.4382(3) 0.0284(9) Uani d . 1 . .
    H H21B 0.1166 0.4606 0.4221 0.034 Uiso calc R 1 . .
    H H21A 0.2360 0.4069 0.4129 0.034 Uiso calc R 1 . .
    C C22 0.1847(3) 0.5349(2) 0.2649(3) 0.0393(10) Uani d . 1 . .
    H H22C 0.2188 0.5788 0.2240 0.059 Uiso calc R 1 . .
    H H22B 0.0996 0.5477 0.2762 0.059 Uiso calc R 1 . .
    H H22A 0.1880 0.4832 0.2266 0.059 Uiso calc R 1 . .
loop_
    _atom_site_aniso_label
    _atom_site_aniso_U_11
    _atom_site_aniso_U_22
    _atom_site_aniso_U_33
    _atom_site_aniso_U_12
    _atom_site_aniso_U_13
    _atom_site_aniso_U_23
    Ni1 0.0054(3) 0.0286(3) 0.0277(4) -0.0020(2) -0.0018(2) 0.0003(3)
    P1 0.0101(4) 0.0288(5) 0.0254(6) 0.0011(4) -0.0012(4) 0.0002(4)
    S1 0.0183(5) 0.0418(6) 0.0253(6) 0.0041(4) -0.0039(4) 0.0001(4)
    O1 0.0097(11) 0.0319(13) 0.0286(16) 0.0078(10) -0.0013(10) -0.0016(10)
    O2 0.0102(11) 0.0251(12) 0.0287(15) -0.0035(9) -0.0003(10) 0.0007(10)
    O3 0.0090(11) 0.0259(12) 0.0311(16) -0.0025(9) -0.0037(10) -0.0022(10)
    N1 0.0093(14) 0.0271(16) 0.0282(19) -0.0002(12) -0.0046(12) 0.0010(13)
    N2 0.0068(13) 0.0291(17) 0.0287(19) -0.0005(12) 0.0022(12) 0.0010(13)
    C1 0.0087(16) 0.0267(18) 0.030(2) 0.0015(14) -0.0059(15) -0.0003(15)
    C2 0.0074(16) 0.037(2) 0.028(2) -0.0006(15) -0.0028(15) -0.0053(16)
    C3 0.0164(18) 0.041(2) 0.025(2) 0.0003(16) 0.0000(16) -0.0053(16)
    C4 0.0109(17) 0.0274(19) 0.035(2) -0.0008(14) -0.0083(15) -0.0062(15)
    C5 0.0088(17) 0.037(2) 0.037(3) -0.0005(15) 0.0000(16) 0.0045(17)
    C6 0.0208(19) 0.037(2) 0.031(2) 0.0005(16) 0.0033(17) 0.0057(17)
    C7 0.0173(19) 0.053(3) 0.044(3) 0.0011(18) -0.0110(18) -0.005(2)
    C8 0.0154(17) 0.0243(18) 0.025(2) -0.0019(14) -0.0005(15) -0.0022(14)
    C9 0.0120(17) 0.0276(19) 0.039(3) 0.0033(14) -0.0042(15) -0.0014(16)
    C10 0.0104(17) 0.035(2) 0.045(3) 0.0011(15) -0.0036(16) -0.0060(18)
    C11 0.0216(19) 0.0244(19) 0.042(3) -0.0039(15) 0.0015(17) -0.0068(17)
    C12 0.028(2) 0.0241(19) 0.049(3) 0.0052(16) -0.0078(18) 0.0010(17)
    C13 0.0134(17) 0.034(2) 0.041(3) 0.0020(16) -0.0046(16) 0.0004(17)
    C14 0.033(2) 0.032(2) 0.071(4) -0.0046(18) 0.002(2) -0.007(2)
    C15 0.0163(18) 0.040(2) 0.052(3) -0.0080(17) 0.0056(18) -0.0021(19)
    C16 0.0117(17) 0.039(2) 0.046(3) -0.0004(16) 0.0041(16) -0.0026(18)
    C17 0.0038(15) 0.032(2) 0.043(3) -0.0026(14) 0.0005(15) -0.0032(17)
    C18 0.0139(17) 0.037(2) 0.038(3) -0.0031(15) 0.0064(16) 0.0042(17)
    C19 0.0194(18) 0.035(2) 0.030(2) 0.0013(16) -0.0020(16) 0.0037(16)
    C20 0.0071(16) 0.038(2) 0.036(2) 0.0036(15) -0.0035(15) 0.0000(17)
    C21 0.0051(16) 0.037(2) 0.043(3) -0.0018(15) -0.0024(15) -0.0024(17)
    C22 0.0195(19) 0.051(3) 0.045(3) 0.0058(18) -0.0129(17) 0.004(2)
_geom_special_details
;
 All esds (except the esd in the dihedral angle between two l.s. planes)
 are estimated using the full covariance matrix.  The cell esds are taken
 into account individually in the estimation of esds in distances, angles
 and torsion angles; correlations between esds in cell parameters are only
 used when they are defined by crystal symmetry.  An approximate (isotropic)
 treatment of cell esds is used for estimating esds involving l.s. planes.
;
loop_
    _geom_bond_atom_site_label_1
    _geom_bond_atom_site_label_2
    _geom_bond_site_symmetry_2
    _geom_bond_distance
    _geom_bond_publ_flag
    Ni1 N1 . 2.076(3) ?
    Ni1 N1 3_666 2.076(3) ?
    Ni1 N2 . 2.093(2) ?
    Ni1 N2 3_666 2.093(2) ?
    Ni1 O3 3_666 2.106(2) ?
    Ni1 O3 . 2.106(2) ?
    P1 O3 . 1.491(2) ?
    P1 O1 . 1.621(2) ?
    P1 O2 . 1.627(2) ?
    P1 S1 . 1.9372(14) ?
    O1 C1 . 1.407(4) ?
    O2 C8 . 1.395(3) ?
    N1 C20 . 1.480(4) ?
    N1 C19 . 1.485(4) ?
    N1 H1 . 0.92(3) ?
    N2 C18 . 1.474(4) ?
    N2 C17 . 1.518(4) ?
    N2 H2 . 0.96(3) ?
    C1 C2 . 1.370(4) ?
    C1 C6 . 1.376(4) ?
    C2 C3 . 1.384(4) ?
    C2 H2A . 0.9500 ?
    C3 C4 . 1.399(4) ?
    C3 H3 . 0.9500 ?
    C4 C5 . 1.382(5) ?
    C4 C7 . 1.519(4) ?
    C5 C6 . 1.385(4) ?
    C5 H5 . 0.9500 ?
    C6 H6 . 0.9500 ?
    C7 H7A . 0.9800 ?
    C7 H7C . 0.9800 ?
    C7 H7B . 0.9800 ?
    C8 C13 . 1.366(4) ?
    C8 C9 . 1.390(4) ?
    C9 C10 . 1.392(4) ?
    C9 H9 . 0.9500 ?
    C10 C11 . 1.367(4) ?
    C10 H10 . 0.9500 ?
    C11 C12 . 1.388(4) ?
    C11 C14 . 1.504(4) ?
    C12 C13 . 1.385(4) ?
    C12 H12 . 0.9500 ?
    C13 H13 . 0.9500 ?
    C14 H14A . 0.9800 ?
    C14 H14B . 0.9800 ?
    C14 H14C . 0.9800 ?
    C15 C17 . 1.535(4) ?
    C15 H15A . 0.9800 ?
    C15 H15C . 0.9800 ?
    C15 H15B . 0.9800 ?
    C16 C17 . 1.533(4) ?
    C16 H16A . 0.9800 ?
    C16 H16C . 0.9800 ?
    C16 H16B . 0.9800 ?
    C17 C21 3_666 1.529(5) ?
    C18 C19 . 1.522(4) ?
    C18 H18A . 0.9900 ?
    C18 H18B . 0.9900 ?
    C19 H19B . 0.9900 ?
    C19 H19A . 0.9900 ?
    C20 C21 . 1.536(4) ?
    C20 C22 . 1.540(4) ?
    C20 H20 . 1.0000 ?
    C21 C17 3_666 1.529(5) ?
    C21 H21B . 0.9900 ?
    C21 H21A . 0.9900 ?
    C22 H22C . 0.9800 ?
    C22 H22B . 0.9800 ?
    C22 H22A . 0.9800 ?
loop_
    _geom_angle_atom_site_label_1
    _geom_angle_atom_site_label_2
    _geom_angle_atom_site_label_3
    _geom_angle_site_symmetry_1
    _geom_angle_site_symmetry_3
    _geom_angle
    _geom_angle_publ_flag
    N1 Ni1 N1 . 3_666 180.0 ?
    N1 Ni1 N2 . . 84.83(11) ?
    N1 Ni1 N2 3_666 . 95.17(11) ?
    N1 Ni1 N2 . 3_666 95.17(11) ?
    N1 Ni1 N2 3_666 3_666 84.83(11) ?
    N2 Ni1 N2 . 3_666 180.0 ?
    N1 Ni1 O3 . 3_666 90.54(10) ?
    N1 Ni1 O3 3_666 3_666 89.46(10) ?
    N2 Ni1 O3 . 3_666 93.63(9) ?
    N2 Ni1 O3 3_666 3_666 86.37(9) ?
    N1 Ni1 O3 . . 89.46(10) ?
    N1 Ni1 O3 3_666 . 90.54(10) ?
    N2 Ni1 O3 . . 86.37(9) ?
    N2 Ni1 O3 3_666 . 93.63(9) ?
    O3 Ni1 O3 3_666 . 179.9990(10)
                                 ?
    O3 P1 O1 . . 109.22(12) ?
    O3 P1 O2 . . 102.67(12) ?
    O1 P1 O2 . . 103.25(11) ?
    O3 P1 S1 . . 120.90(10) ?
    O1 P1 S1 . . 107.79(10) ?
    O2 P1 S1 . . 111.61(9) ?
    C1 O1 P1 . . 122.1(2) ?
    C8 O2 P1 . . 122.6(2) ?
    P1 O3 Ni1 . . 143.74(12) ?
    C20 N1 C19 . . 115.3(2) ?
    C20 N1 Ni1 . . 115.0(2) ?
    C19 N1 Ni1 . . 105.51(19) ?
    C20 N1 H1 . . 108.7(19) ?
    C19 N1 H1 . . 106(2) ?
    Ni1 N1 H1 . . 105(2) ?
    C18 N2 C17 . . 115.9(2) ?
    C18 N2 Ni1 . . 106.15(18) ?
    C17 N2 Ni1 . . 121.8(2) ?
    C18 N2 H2 . . 110(2) ?
    C17 N2 H2 . . 107.0(18) ?
    Ni1 N2 H2 . . 93.0(17) ?
    C2 C1 C6 . . 120.6(3) ?
    C2 C1 O1 . . 122.5(3) ?
    C6 C1 O1 . . 116.8(3) ?
    C1 C2 C3 . . 119.2(3) ?
    C1 C2 H2A . . 120.4 ?
    C3 C2 H2A . . 120.4 ?
    C2 C3 C4 . . 121.6(3) ?
    C2 C3 H3 . . 119.2 ?
    C4 C3 H3 . . 119.2 ?
    C5 C4 C3 . . 117.6(3) ?
    C5 C4 C7 . . 120.2(3) ?
    C3 C4 C7 . . 122.1(3) ?
    C4 C5 C6 . . 121.0(3) ?
    C4 C5 H5 . . 119.5 ?
    C6 C5 H5 . . 119.5 ?
    C1 C6 C5 . . 120.0(3) ?
    C1 C6 H6 . . 120.0 ?
    C5 C6 H6 . . 120.0 ?
    C4 C7 H7A . . 109.5 ?
    C4 C7 H7C . . 109.5 ?
    H7A C7 H7C . . 109.5 ?
    C4 C7 H7B . . 109.5 ?
    H7A C7 H7B . . 109.5 ?
    H7C C7 H7B . . 109.5 ?
    C13 C8 C9 . . 120.3(3) ?
    C13 C8 O2 . . 121.1(3) ?
    C9 C8 O2 . . 118.6(3) ?
    C8 C9 C10 . . 118.4(3) ?
    C8 C9 H9 . . 120.8 ?
    C10 C9 H9 . . 120.8 ?
    C11 C10 C9 . . 122.2(3) ?
    C11 C10 H10 . . 118.9 ?
    C9 C10 H10 . . 118.9 ?
    C10 C11 C12 . . 118.1(3) ?
    C10 C11 C14 . . 121.4(3) ?
    C12 C11 C14 . . 120.6(3) ?
    C13 C12 C11 . . 120.8(3) ?
    C13 C12 H12 . . 119.6 ?
    C11 C12 H12 . . 119.6 ?
    C8 C13 C12 . . 120.2(3) ?
    C8 C13 H13 . . 119.9 ?
    C12 C13 H13 . . 119.9 ?
    C11 C14 H14A . . 109.5 ?
    C11 C14 H14B . . 109.5 ?
    H14A C14 H14B . . 109.5 ?
    C11 C14 H14C . . 109.5 ?
    H14A C14 H14C . . 109.5 ?
    H14B C14 H14C . . 109.5 ?
    C17 C15 H15A . . 109.5 ?
    C17 C15 H15C . . 109.5 ?
    H15A C15 H15C . . 109.5 ?
    C17 C15 H15B . . 109.5 ?
    H15A C15 H15B . . 109.5 ?
    H15C C15 H15B . . 109.5 ?
    C17 C16 H16A . . 109.5 ?
    C17 C16 H16C . . 109.5 ?
    H16A C16 H16C . . 109.5 ?
    C17 C16 H16B . . 109.5 ?
    H16A C16 H16B . . 109.5 ?
    H16C C16 H16B . . 109.5 ?
    N2 C17 C21 . 3_666 108.1(2) ?
    N2 C17 C16 . . 110.2(3) ?
    C21 C17 C16 3_666 . 111.8(3) ?
    N2 C17 C15 . . 108.8(3) ?
    C21 C17 C15 3_666 . 108.2(3) ?
    C16 C17 C15 . . 109.7(3) ?
    N2 C18 C19 . . 107.6(3) ?
    N2 C18 H18A . . 110.2 ?
    C19 C18 H18A . . 110.2 ?
    N2 C18 H18B . . 110.2 ?
    C19 C18 H18B . . 110.2 ?
    H18A C18 H18B . . 108.5 ?
    N1 C19 C18 . . 109.0(3) ?
    N1 C19 H19B . . 109.9 ?
    C18 C19 H19B . . 109.9 ?
    N1 C19 H19A . . 109.9 ?
    C18 C19 H19A . . 109.9 ?
    H19B C19 H19A . . 108.3 ?
    N1 C20 C21 . . 108.9(3) ?
    N1 C20 C22 . . 112.0(3) ?
    C21 C20 C22 . . 110.3(3) ?
    N1 C20 H20 . . 108.5 ?
    C21 C20 H20 . . 108.5 ?
    C22 C20 H20 . . 108.5 ?
    C17 C21 C20 3_666 . 120.1(3) ?
    C17 C21 H21B 3_666 . 107.3 ?
    C20 C21 H21B . . 107.3 ?
    C17 C21 H21A 3_666 . 107.3 ?
    C20 C21 H21A . . 107.3 ?
    H21B C21 H21A . . 106.9 ?
    C20 C22 H22C . . 109.5 ?
    C20 C22 H22B . . 109.5 ?
    H22C C22 H22B . . 109.5 ?
    C20 C22 H22A . . 109.5 ?
    H22C C22 H22A . . 109.5 ?
    H22B C22 H22A . . 109.5 ?
loop_
    _geom_torsion_atom_site_label_1
    _geom_torsion_atom_site_label_2
    _geom_torsion_atom_site_label_3
    _geom_torsion_atom_site_label_4
    _geom_torsion_site_symmetry_1
    _geom_torsion_site_symmetry_2
    _geom_torsion_site_symmetry_3
    _geom_torsion_site_symmetry_4
    _geom_torsion
    _geom_torsion_publ_flag
    O3 P1 O1 C1 . . . . -32.3(3) ?
    O2 P1 O1 C1 . . . . 76.4(2) ?
    S1 P1 O1 C1 . . . . -165.4(2) ?
    O3 P1 O2 C8 . . . . -179.0(2) ?
    O1 P1 O2 C8 . . . . 67.5(2) ?
    S1 P1 O2 C8 . . . . -48.0(2) ?
    O1 P1 O3 Ni1 . . . . -177.58(19) ?
    O2 P1 O3 Ni1 . . . . 73.3(2) ?
    S1 P1 O3 Ni1 . . . . -51.7(2) ?
    N1 Ni1 O3 P1 . . . . -144.9(2) ?
    N1 Ni1 O3 P1 3_666 . . . 35.1(2) ?
    N2 Ni1 O3 P1 . . . . -60.0(2) ?
    N2 Ni1 O3 P1 3_666 . . . 120.0(2) ?
    N2 Ni1 N1 C20 . . . . -143.3(2) ?
    N2 Ni1 N1 C20 3_666 . . . 36.7(2) ?
    O3 Ni1 N1 C20 3_666 . . . 123.1(2) ?
    O3 Ni1 N1 C20 . . . . -56.9(2) ?
    N2 Ni1 N1 C19 . . . . -15.08(19) ?
    N2 Ni1 N1 C19 3_666 . . . 164.92(19) ?
    O3 Ni1 N1 C19 3_666 . . . -108.67(19) ?
    O3 Ni1 N1 C19 . . . . 71.33(19) ?
    N1 Ni1 N2 C18 . . . . -15.2(2) ?
    N1 Ni1 N2 C18 3_666 . . . 164.8(2) ?
    O3 Ni1 N2 C18 3_666 . . . 75.0(2) ?
    O3 Ni1 N2 C18 . . . . -105.0(2) ?
    N1 Ni1 N2 C17 . . . . -150.8(2) ?
    N1 Ni1 N2 C17 3_666 . . . 29.2(2) ?
    O3 Ni1 N2 C17 3_666 . . . -60.6(2) ?
    O3 Ni1 N2 C17 . . . . 119.4(2) ?
    P1 O1 C1 C2 . . . . -52.2(4) ?
    P1 O1 C1 C6 . . . . 130.7(3) ?
    C6 C1 C2 C3 . . . . 0.7(5) ?
    O1 C1 C2 C3 . . . . -176.3(3) ?
    C1 C2 C3 C4 . . . . -0.3(5) ?
    C2 C3 C4 C5 . . . . -0.4(5) ?
    C2 C3 C4 C7 . . . . 177.2(3) ?
    C3 C4 C5 C6 . . . . 0.8(5) ?
    C7 C4 C5 C6 . . . . -176.9(3) ?
    C2 C1 C6 C5 . . . . -0.4(5) ?
    O1 C1 C6 C5 . . . . 176.8(3) ?
    C4 C5 C6 C1 . . . . -0.3(5) ?
    P1 O2 C8 C13 . . . . -91.2(4) ?
    P1 O2 C8 C9 . . . . 91.8(3) ?
    C13 C8 C9 C10 . . . . -1.4(5) ?
    O2 C8 C9 C10 . . . . 175.6(3) ?
    C8 C9 C10 C11 . . . . 1.2(5) ?
    C9 C10 C11 C12 . . . . -0.3(5) ?
    C9 C10 C11 C14 . . . . -179.8(3) ?
    C10 C11 C12 C13 . . . . -0.6(6) ?
    C14 C11 C12 C13 . . . . 178.9(3) ?
    C9 C8 C13 C12 . . . . 0.6(5) ?
    O2 C8 C13 C12 . . . . -176.3(3) ?
    C11 C12 C13 C8 . . . . 0.5(5) ?
    C18 N2 C17 C21 . . . 3_666 -173.6(3) ?
    Ni1 N2 C17 C21 . . . 3_666 -41.9(3) ?
    C18 N2 C17 C16 . . . . -51.1(4) ?
    Ni1 N2 C17 C16 . . . . 80.6(3) ?
    C18 N2 C17 C15 . . . . 69.2(4) ?
    Ni1 N2 C17 C15 . . . . -159.1(2) ?
    C17 N2 C18 C19 . . . . -179.2(3) ?
    Ni1 N2 C18 C19 . . . . 42.2(3) ?
    C20 N1 C19 C18 . . . . 170.7(3) ?
    Ni1 N1 C19 C18 . . . . 42.7(3) ?
    N2 C18 C19 N1 . . . . -58.6(3) ?
    C19 N1 C20 C21 . . . . 177.5(3) ?
    Ni1 N1 C20 C21 . . . . -59.3(3) ?
    C19 N1 C20 C22 . . . . 55.2(4) ?
    Ni1 N1 C20 C22 . . . . 178.4(2) ?
    N1 C20 C21 C17 . . . 3_666 79.5(4) ?
    C22 C20 C21 C17 . . . 3_666 -157.2(3) ?
loop_
    _geom_hbond_atom_site_label_D
    _geom_hbond_atom_site_label_H
    _geom_hbond_atom_site_label_A
    _geom_hbond_site_symmetry_A
    _geom_hbond_distance_DH
    _geom_hbond_distance_HA
    _geom_hbond_distance_DA
    _geom_hbond_angle_DHA
    N1 H1 S1 3_666 0.92(3) 2.66(3) 3.574(3) 171(3)
    N2 H2 O2 . 0.96(3) 2.27(3) 3.234(3) 178(3)
data_global
_journal_date_recd_electronic     2010-11-21
_journal_date_accepted     2010-12-06
_journal_name_full     'Acta Crystallographica, Section E'
_journal_year     2011
_journal_volume     67
_journal_issue      1
_journal_page_first     m59
_journal_page_last     m59
_journal_paper_category     QM
_journal_coeditor_code     NC2207
_publ_contact_author_name     'Bin Xie'
_publ_contact_author_address
;
Research Institute of Functional Material
Sichuan University of Science and Engineering,
643000 Zigong,Sichuan,
People's Republic of China
;
_publ_contact_author_email     xiebinqhg@sina.com
_publ_contact_author_fax     '+86 813 5505838'
_publ_contact_author_phone     '+86 813 5505969'
_publ_section_title
;\
(<i>meso</i>-5,5,7,12,12,14-Hexamethyl-1,4,8,11-tetraazacyclotetradecane)\
nickel(II) bis[<i>O</i>,<i>O</i>'-bis(4-methylphenyl) thiophosphate]
;
loop_
    _publ_author_name
    _publ_author_footnote
    _publ_author_address
    'Yang-Guang Xiang' .
;
College of Chemistry and Pharmaceutical Engineering,
Sichuan University of Science and Engineering,
643000 Zigong,Sichuan,
People's Republic of China
;
    'Bin Xie' .
;
Research Institute of Functional Material,
Sichuan University of Science and Engineering,
643000 Zigong,Sichuan,
People's Republic of China
;
    'Li-Ke Zou' .
;
Research Institute of Functional Material,
Sichuan University of Science and Engineering,
643000 Zigong,Sichuan,
People's Republic of China
;
    'Jian-Shen Feng' .
;
College of Chemistry and Pharmaceutical Engineering,
Sichuan University of Science and Engineering,
643000 Zigong,Sichuan,
People's Republic of China
;
    'Chuan Lai' .
;
College of Chemistry and Pharmaceutical Engineering,
Sichuan University of Science and Engineering,
643000 Zigong,Sichuan,
People's Republic of China
;
_publ_section_synopsis     .
