# Supplementary material for: (meso-5,5,7,12,12,14-Hexamethyl-1,4,8,11-tetra­aza­cyclo­tetra­deca­ne)nickel(II) bis­[O,O′-bis­(4-methyl­phen­yl) thio­phosphate]
Source: Acta Crystallogr Sect E Struct Rep Online. 2010 Dec 11;67(Pt 1):m59. doi: 10.1107/S1600536810051184 (PMC3050336; doi:10.1107/S1600536810051184)
Supplement: Supplementary file 2 [file e-67-00m59-Isup2.hkl]

# 
# h,k,l, Fc-squared, Fo-squared, sigma(Fo-squared) and status flag 
# 
data_I
_shelx_title ' r90716e in P2(1)/c' 
_shelx_refln_list_code          4 
_shelx_F_calc_maximum      171.25 
_exptl_crystal_F_000       988.00 
_reflns_d_resolution_high  0.7591 
 
loop_ 
 _symmetry_equiv_pos_as_xyz 
 'x, y, z' 
 '-x, y+1/2, -z+1/2' 
 '-x, -y, -z' 
 'x, -y-1/2, z-1/2' 
 
_cell_length_a    10.9772 
_cell_length_b    16.3601 
_cell_length_c    12.7672 
_cell_angle_alpha  90.000 
_cell_angle_beta   94.851 
_cell_angle_gamma  90.000 
 
_shelx_F_squared_multiplier     1.000 
 
loop_ 
 _refln_index_h 
 _refln_index_k 
 _refln_index_l 
 _refln_F_squared_calc 
 _refln_F_squared_meas 
 _refln_F_squared_sigma 
 _refln_observed_status 
   2   0   0      652.40      805.23     20.30 o 
   3   0   0    24852.18    28659.68   2767.59 o 
   4   0   0      175.30      161.91     15.93 o 
   5   0   0     6546.61     8646.84    170.19 o 
   6   0   0      161.01      136.18     31.30 o 
   7   0   0     2193.42     2940.91    117.70 o 
   8   0   0      665.43      753.18    133.30 o 
   9   0   0     1158.39     1309.70     96.62 o 
  10   0   0     3036.59     3724.54    768.45 o 
  11   0   0     1218.86     1185.31    139.17 o 
   1   1   0      118.85      129.56      5.87 o 
   2   1   0     4698.38     4766.61    103.51 o 
   3   1   0     1532.51     1736.03     43.03 o 
   4   1   0     4633.09     5325.33    100.00 o 
   5   1   0       36.26       35.96     13.07 o 
   6   1   0      906.56     1239.84     40.60 o 
   7   1   0      406.20      407.22     48.41 o 
   8   1   0     1366.05     1505.44     64.07 o 
   9   1   0      141.58      178.23     57.23 o 
  10   1   0     3272.63     3226.50    414.00 o 
  11   1   0     2248.72     2257.71    133.05 o 
  12   1   0      638.67      619.38    145.78 o 
   0   2   0      141.70      152.46     10.67 o 
   1   2   0      116.49       84.62      7.58 o 
   2   2   0     5885.16     5645.20    151.56 o 
   3   2   0     6733.74     6817.92    228.99 o 
   4   2   0      204.59      241.47     20.75 o 
   5   2   0       82.55      147.36     17.80 o 
   6   2   0     1801.20     1910.11     60.26 o 
   7   2   0     2881.29     3694.56    117.66 o 
   8   2   0     1310.56     1515.44     71.83 o 
   9   2   0      485.03      559.72     66.95 o 
  10   2   0        3.53        2.27     22.48 o 
  11   2   0       74.51       63.79     71.41 o 
  12   2   0      238.98      201.76     47.51 o 
  13   2   0      146.11       65.76    124.70 o 
   1   3   0    14031.49    12568.20    602.65 o 
   2   3   0      551.59      618.77     34.43 o 
   3   3   0      592.84      629.84     25.72 o 
   4   3   0     3480.04     4101.96    141.47 o 
   5   3   0     5302.48     6074.11    141.73 o 
   6   3   0     2588.32     2992.69     86.37 o 
   7   3   0      225.91      211.35     39.34 o 
   8   3   0      184.69      174.31     28.61 o 
   9   3   0        0.95       -9.39     33.21 o 
  10   3   0     1027.00     1119.12    157.86 o 
  11   3   0      810.48      736.77    116.14 o 
  12   3   0     1640.11     1630.04    313.64 o 
  13   3   0       98.24       61.60    101.46 o 
  14   3   0      181.16       36.61    129.99 o 
   1   4   0     2577.21     2211.93     50.11 o 
   2   4   0       71.77       80.66     10.80 o 
   3   4   0       79.53       62.97      7.24 o 
   4   4   0      693.61      681.34     41.79 o 
   5   4   0       76.79       64.41      9.38 o 
   6   4   0      154.62      134.89     20.18 o 
   7   4   0     3280.88     3604.17    145.75 o 
   8   4   0     2104.94     2262.71     81.62 o 
   9   4   0     1261.00     1375.85    124.41 o 
  10   4   0     3974.55     3875.36    357.06 o 
  11   4   0     1241.87     1125.19    151.38 o 
  12   4   0      581.70      615.11    139.74 o 
  13   4   0      391.99      223.31    132.08 o 
  14   4   0      795.42      531.05    357.18 o 
   1   5   0     5317.09     4405.50     91.66 o 
   2   5   0     4935.82     4868.22    206.80 o 
   3   5   0        2.72        7.45      5.28 o 
   4   5   0       22.03       23.62      8.77 o 
   5   5   0      656.43      711.88     82.15 o 
   6   5   0      376.80      332.91     26.73 o 
   7   5   0      133.60      129.27     12.78 o 
   8   5   0      605.58      577.08     42.34 o 
   9   5   0      104.58       45.10     31.78 o 
  10   5   0     1730.42     1629.20    207.00 o 
  11   5   0        7.53       13.01     25.62 o 
  12   5   0       13.18       16.94     31.01 o 
  13   5   0      102.01       62.30     61.64 o 
   0   6   0      868.69      912.83     36.17 o 
   1   6   0     2747.62     2479.41     59.75 o 
   2   6   0     4290.85     3619.00    155.05 o 
   3   6   0     3330.92     3210.85    239.01 o 
   4   6   0     4081.82     4434.67    154.18 o 
   5   6   0     2005.22     1992.44    176.61 o 
   6   6   0     1615.08     1917.20    117.22 o 
   7   6   0     1393.70     1644.94    138.31 o 
   8   6   0     2364.81     2887.52    195.28 o 
   9   6   0      727.39      836.56    265.79 o 
  10   6   0      400.52      433.84     78.37 o 
  11   6   0     1136.91     1107.92    271.62 o 
  12   6   0      940.99      829.81    204.92 o 
  13   6   0     1370.34     1213.11    242.27 o 
   1   7   0     2766.08     2666.26     50.96 o 
   2   7   0     5422.01     5516.71    262.78 o 
   3   7   0       66.60       26.66     10.44 o 
   4   7   0      135.87      153.07     17.28 o 
   5   7   0      712.56      745.89     75.35 o 
   6   7   0      274.54      243.38     66.36 o 
   7   7   0      134.27      123.79     95.32 o 
   8   7   0     1182.97     1136.38    154.31 o 
   9   7   0      108.71      100.71     90.10 o 
  10   7   0     1059.37     1089.28    112.59 o 
  11   7   0       80.83       69.01     53.66 o 
  12   7   0       73.58       45.68     36.15 o 
  13   7   0     1182.22      947.35    261.92 o 
   0   8   0       89.31      123.20     23.43 o 
   1   8   0        8.45       13.73      8.54 o 
   2   8   0      233.05      282.08     35.57 o 
   3   8   0      181.46      188.27     27.25 o 
   4   8   0      458.00      541.36     50.21 o 
   5   8   0      320.18      280.36     32.99 o 
   6   8   0      252.26      218.86     89.34 o 
   7   8   0      206.47      221.62     91.27 o 
   8   8   0       67.43       36.62     34.08 o 
   9   8   0     3009.02     3656.20    451.10 o 
  10   8   0      409.37      368.43    137.29 o 
  11   8   0        8.22       24.67     29.71 o 
  12   8   0       28.92       15.23     21.68 o 
  13   8   0      292.56      167.80    130.53 o 
   1   9   0     2361.80     2394.16     65.92 o 
   2   9   0      417.62      518.35     56.50 o 
   3   9   0      485.11      463.52     37.13 o 
   4   9   0       35.92       28.64     15.85 o 
   5   9   0       13.77       15.72      9.65 o 
   6   9   0        8.42       48.18     67.09 o 
   7   9   0       52.99       31.44     30.38 o 
   8   9   0      469.55      459.98    112.03 o 
   9   9   0       11.96       16.04     34.32 o 
  10   9   0        5.19       12.01     38.08 o 
  11   9   0      446.69      398.82    323.72 o 
  12   9   0      620.01      401.46    229.99 o 
  13   9   0      263.53      124.10    144.06 o 
   0  10   0     1345.68     1342.09    141.28 o 
   1  10   0     4336.94     4274.34    122.07 o 
   2  10   0     9535.42     9645.56    288.89 o 
   3  10   0     2813.05     2878.75    118.32 o 
   4  10   0     2830.01     2933.43    168.53 o 
   5  10   0     2781.12     2654.34     98.09 o 
   6  10   0      824.48     1110.41    107.53 o 
   7  10   0      167.05      174.41    117.40 o 
   8  10   0     1819.13     2329.71    326.07 o 
   9  10   0      848.39      733.66    141.19 o 
  10  10   0      318.22      501.93    214.68 o 
  11  10   0     1011.00     1011.57    216.72 o 
  12  10   0     1970.40     2031.42    331.80 o 
   1  11   0      275.69      213.16     38.81 o 
   2  11   0       84.34       95.45     25.72 o 
   3  11   0       33.78       30.81     14.05 o 
   4  11   0       83.11       97.57     26.07 o 
   5  11   0        3.84       14.79     17.69 o 
   6  11   0       62.93       40.44     17.18 o 
   7  11   0        1.43       16.06     27.40 o 
   8  11   0      311.41      311.83     72.16 o 
   9  11   0      175.43      164.66    129.60 o 
  10  11   0      198.42      247.71    196.07 o 
  11  11   0      215.66      179.03     88.04 o 
  12  11   0       14.21       27.35     38.16 o 
   0  12   0     4018.11     4483.01    293.77 o 
   1  12   0      108.78      138.00     39.08 o 
   2  12   0      497.91      490.54     62.82 o 
   3  12   0      255.10      243.55     20.93 o 
   4  12   0        4.95        6.89      7.75 o 
   5  12   0     1399.07     1447.37    119.56 o 
   6  12   0      212.31      167.10     92.22 o 
   7  12   0       32.54       63.72     47.59 o 
   8  12   0      539.15      616.91    120.75 o 
   9  12   0     1015.77     1137.75    482.82 o 
  10  12   0       67.59       46.11     56.90 o 
  11  12   0       34.08       22.90     50.79 o 
   1  13   0      714.61      747.34     63.69 o 
   2  13   0      368.76      395.39     46.31 o 
   3  13   0        0.01        2.81      5.78 o 
   4  13   0        1.10        2.82      9.92 o 
   5  13   0      213.69      160.96     39.82 o 
   6  13   0      343.34      252.18     64.31 o 
   7  13   0      130.03      126.24     83.48 o 
   8  13   0      210.79      156.79     94.73 o 
   9  13   0       50.63       36.98     44.77 o 
  10  13   0        7.21       12.72     26.33 o 
  11  13   0        0.00        2.22     37.34 o 
   0  14   0       85.11       51.38     78.26 o 
   1  14   0      211.27      274.70     53.62 o 
   2  14   0     1781.03     1934.06    217.39 o 
   3  14   0        9.24       23.53     16.76 o 
   4  14   0      419.84      383.20     67.01 o 
   5  14   0     1069.41     1097.89    143.78 o 
   6  14   0      134.08      173.98     72.69 o 
   7  14   0      319.49      364.25     82.34 o 
   8  14   0      480.04      365.33    106.61 o 
   9  14   0      127.66       78.79     61.51 o 
  10  14   0      429.23      386.36    112.74 o 
   1  15   0     1462.45     1530.82    174.72 o 
   2  15   0       40.02       56.33     29.67 o 
   3  15   0       69.27       83.27     40.72 o 
   4  15   0       53.72       41.53     25.62 o 
   5  15   0       16.95       44.57     50.14 o 
   6  15   0      233.36      141.75     77.60 o 
   7  15   0      227.90      166.71     71.98 o 
   8  15   0        6.27       21.03     41.31 o 
   9  15   0       33.04       26.84     27.88 o 
  10  15   0       89.20       55.64     55.58 o 
   0  16   0     1645.79     1668.93    400.77 o 
   1  16   0     3943.88     5389.37    217.78 o 
   2  16   0     1839.63     2115.01    204.78 o 
   3  16   0      369.55      361.50     64.06 o 
   4  16   0       99.36       89.29     55.22 o 
   5  16   0       68.08       59.34     50.26 o 
   6  16   0      288.48      271.51     64.43 o 
   7  16   0      130.27       79.43     61.89 o 
   8  16   0      186.34      163.32     70.75 o 
   9  16   0      287.74      213.49     86.09 o 
   1  17   0        0.35       18.70     13.24 o 
   2  17   0       62.90       54.01     31.19 o 
   3  17   0       14.01       19.01     16.47 o 
   4  17   0        2.75        6.56     16.23 o 
   5  17   0       11.30       12.69     21.41 o 
   6  17   0        4.59        6.32     17.02 o 
   7  17   0        0.01        4.00     18.91 o 
   8  17   0        1.57       12.99     22.81 o 
   0  18   0       47.94       39.31     43.33 o 
   1  18   0       13.95       16.29     19.33 o 
   2  18   0        6.92        1.95     16.77 o 
   3  18   0       11.03        8.57     26.28 o 
   4  18   0       57.37       26.09     27.77 o 
   5  18   0        6.11       10.94     25.36 o 
   6  18   0       16.79       23.74     25.28 o 
   7  18   0      105.47       95.32     73.70 o 
   1  19   0      331.71      327.48    114.78 o 
   2  19   0      115.23      133.77     71.42 o 
   3  19   0       71.40       55.03     39.23 o 
   4  19   0       16.03       11.42     23.31 o 
   5  19   0      286.85      289.62     93.40 o 
   6  19   0        1.92       21.64     29.10 o 
   0  20   0      450.23      588.45    163.20 o 
   1  20   0      822.26     1087.47    156.91 o 
   2  20   0      234.55      280.53    125.72 o 
   3  20   0       94.04      120.63     79.17 o 
   4  20   0      248.74      294.77    141.32 o 
   5  20   0       22.03       45.38     37.70 o 
   1  21   0      106.21       85.18     54.65 o 
   2  21   0       19.29       34.45     30.92 o 
   3  21   0        0.17       16.90     41.39 o 
 -12   1   1        5.70       12.22     24.90 o 
 -11   1   1      162.95      149.41     76.69 o 
 -10   1   1      907.06      913.38    134.14 o 
  -9   1   1      754.22      741.91     76.16 o 
  -8   1   1     1090.88     1295.64     75.07 o 
  -7   1   1     1935.37     2164.68     65.21 o 
  -6   1   1     1004.98     1069.84     33.02 o 
  -5   1   1     2196.48     2657.54    103.47 o 
  -4   1   1     8491.41     9008.45    230.24 o 
  -3   1   1     8478.27     8889.84    183.39 o 
  -2   1   1     8933.76     8282.37    275.38 o 
  -1   1   1     9216.03     8735.63    154.29 o 
   1   1   1    14536.09    14383.93    861.06 o 
   2   1   1      664.01      763.73     18.06 o 
   3   1   1     5539.97     6038.16    111.61 o 
   4   1   1     4381.31     5004.82     75.12 o 
   5   1   1      156.16      243.11     24.69 o 
   6   1   1       72.14       50.51     22.86 o 
   7   1   1     2172.86     2666.21     84.31 o 
   8   1   1     2219.70     2671.98    114.78 o 
   9   1   1     1612.24     1846.72    160.58 o 
  10   1   1      832.04     1020.71    106.58 o 
  11   1   1      235.85      291.71    102.80 o 
  12   1   1      623.92      410.16    523.37 o 
 -13   2   1      697.36      566.83    180.34 o 
 -12   2   1       18.96       19.94     33.54 o 
 -11   2   1      124.73      109.01     54.82 o 
 -10   2   1      417.45      369.51     50.82 o 
  -9   2   1       34.90       24.19     16.04 o 
  -8   2   1       98.03      122.14     41.31 o 
  -7   2   1      145.66      123.89     26.83 o 
  -6   2   1       43.43       59.47     18.21 o 
  -5   2   1     1746.72     2173.13     69.39 o 
  -4   2   1     3282.48     3508.06     85.90 o 
  -3   2   1       55.21       65.68      4.91 o 
  -2   2   1    10678.02    11192.22    199.73 o 
  -1   2   1      991.61     1028.24     23.82 o 
   0   2   1        8.88       20.30      6.75 o 
   1   2   1        0.69       -0.60      5.37 o 
   2   2   1      166.61      149.27     12.92 o 
   3   2   1       44.66       55.06     11.40 o 
   4   2   1        3.54       16.15      7.65 o 
   5   2   1      271.95      312.68     31.38 o 
   6   2   1      438.01      473.28     56.10 o 
   7   2   1      690.36      686.77     58.62 o 
   8   2   1      529.96      474.82     64.64 o 
   9   2   1      653.73      693.87    111.23 o 
  10   2   1      128.25      145.85     59.82 o 
  11   2   1       87.76       91.85     47.52 o 
  12   2   1      102.34       93.77    139.51 o 
  13   2   1       15.75        5.52     71.21 o 
 -14   3   1       17.42       15.29     78.99 o 
 -13   3   1      386.45      195.91    373.27 o 
 -12   3   1      653.82      631.75    129.30 o 
 -11   3   1      527.25      571.83     74.44 o 
 -10   3   1     3382.78     3626.60    481.71 o 
  -9   3   1     1923.45     1918.85    166.55 o 
  -8   3   1     2447.68     2686.00    102.81 o 
  -7   3   1     2638.48     2819.02     77.69 o 
  -6   3   1       75.58      111.95     13.51 o 
  -5   3   1      849.77      870.29     32.53 o 
  -4   3   1       10.38        8.42      4.12 o 
  -3   3   1     2697.00     2975.03     62.67 o 
  -2   3   1     7631.82     8252.67    151.45 o 
  -1   3   1     2305.81     1975.13     57.84 o 
   0   3   1    13322.26     9991.39    251.63 o 
   1   3   1      303.95      290.56     13.06 o 
   2   3   1       13.58       22.89     11.29 o 
   3   3   1     1618.60     1771.18     63.71 o 
   4   3   1     1150.88     1274.87     41.43 o 
   5   3   1        9.54        9.57      8.62 o 
   6   3   1       71.92       83.45     28.53 o 
   7   3   1     2009.53     2301.40    101.21 o 
   8   3   1      164.40      172.87     26.55 o 
   9   3   1       67.54       45.10     38.24 o 
  10   3   1       63.79       40.97     31.71 o 
  11   3   1      183.18      199.24     82.24 o 
  12   3   1       32.58       19.57     21.72 o 
  13   3   1      168.90       83.00     90.81 o 
  14   3   1        3.17        7.11     42.38 o 
 -14   4   1      297.33      107.47    318.07 o 
 -13   4   1      134.50       87.78     91.69 o 
 -12   4   1     1266.89     1416.13    291.35 o 
 -11   4   1      138.28       99.09     83.39 o 
 -10   4   1      207.24      192.84    138.41 o 
  -9   4   1      845.01      882.95    125.03 o 
  -8   4   1       75.81       66.81     18.94 o 
  -7   4   1      674.99      666.67     59.36 o 
  -6   4   1     1233.79     1272.49     75.14 o 
  -5   4   1      932.62      918.00     89.69 o 
  -4   4   1      475.17      589.47     32.33 o 
  -3   4   1      173.32      119.96     21.24 o 
  -2   4   1     5173.11     4852.74    178.47 o 
  -1   4   1     4649.28     3886.54    120.52 o 
   0   4   1    29327.75    23103.08    506.83 o 
   1   4   1     7685.36     6889.75    189.27 o 
   2   4   1     5776.76     5600.02    249.31 o 
   3   4   1      585.63      598.44     34.45 o 
   4   4   1      105.70      167.23     23.06 o 
   5   4   1        3.65        6.98      7.16 o 
   6   4   1       64.94       69.72     20.94 o 
   7   4   1      151.76      177.28     31.41 o 
   8   4   1      554.14      532.49     53.53 o 
   9   4   1     2555.15     2823.44    258.06 o 
  10   4   1       16.93       15.09     18.21 o 
  11   4   1        0.10      -11.12     49.45 o 
  12   4   1      128.38       50.42     42.79 o 
  13   4   1      244.80      104.80    137.88 o 
  14   4   1      340.51      120.51    326.95 o 
 -14   5   1      191.09       74.42    131.49 o 
 -13   5   1     1543.00     1572.17    232.68 o 
 -12   5   1      278.33      181.12     97.50 o 
 -11   5   1      712.61      716.86    134.63 o 
 -10   5   1     2709.40     3006.23    339.82 o 
  -9   5   1     1751.92     1869.65    198.26 o 
  -8   5   1       63.69       85.35     71.84 o 
  -7   5   1     1952.55     2092.82    139.15 o 
  -6   5   1     1755.05     1918.90    110.77 o 
  -5   5   1     1112.13     1092.72     99.28 o 
  -4   5   1    13168.83    14143.18    589.45 o 
  -3   5   1    15856.85    16336.25    467.44 o 
  -2   5   1    15984.97    15596.48    516.05 o 
  -1   5   1    15295.59    12999.64    308.01 o 
   0   5   1      141.05      119.95     10.74 o 
   1   5   1     6225.65     5287.33     98.71 o 
   2   5   1     2591.69     2369.86    124.08 o 
   3   5   1      761.55      809.27     52.88 o 
   4   5   1      754.20      728.44     30.53 o 
   5   5   1      981.79     1019.06     38.54 o 
   6   5   1     1951.82     2016.04     62.49 o 
   7   5   1     1973.14     2126.84    104.83 o 
   8   5   1     8232.02     8618.46    259.79 o 
   9   5   1     5555.13     6173.02    141.42 o 
  10   5   1     4991.21     5618.91    379.04 o 
  11   5   1     4916.83     5957.24    486.40 o 
  12   5   1     3819.20     4030.80    254.58 o 
  13   5   1     2564.16     2405.58    162.01 o 
 -13   6   1      658.73      505.22    145.90 o 
 -12   6   1      345.26      230.83    163.80 o 
 -11   6   1      191.95      201.80    104.58 o 
 -10   6   1      689.53      721.14     94.37 o 
  -9   6   1      393.39      507.83    127.64 o 
  -8   6   1       51.58       69.62     52.48 o 
  -7   6   1       12.54       15.93     22.02 o 
  -6   6   1       99.83       96.16     40.17 o 
  -5   6   1        3.33       13.81     13.66 o 
  -4   6   1      370.18      464.57     60.51 o 
  -3   6   1      796.61      847.62     47.04 o 
  -2   6   1      896.84      815.53     38.06 o 
  -1   6   1     3297.82     3381.06     85.73 o 
   0   6   1     3643.20     3125.44     50.97 o 
   1   6   1      652.16      582.09     25.21 o 
   2   6   1     2638.52     2592.42     84.87 o 
   3   6   1     9448.80     9688.19    410.01 o 
   4   6   1     1677.65     1793.48    151.85 o 
   5   6   1      353.03      336.49     33.79 o 
   6   6   1      383.32      373.61     37.81 o 
   7   6   1      593.51      546.98     60.19 o 
   8   6   1     1305.62     1194.61    184.29 o 
   9   6   1     1520.73     1297.83    218.45 o 
  10   6   1      167.05      175.70    133.00 o 
  11   6   1       58.02       34.59     35.04 o 
  12   6   1      395.11      340.89    200.93 o 
  13   6   1        0.45       21.28     37.64 o 
 -13   7   1       15.27       19.84     42.47 o 
 -12   7   1      614.50      686.88    149.11 o 
 -11   7   1      490.75      542.65    155.35 o 
 -10   7   1      573.71      597.22    109.37 o 
  -9   7   1      136.46      139.85    122.68 o 
  -8   7   1      932.17      932.15    152.03 o 
  -7   7   1      107.44      132.02    113.39 o 
  -6   7   1       44.20       44.26     56.26 o 
  -5   7   1      256.62      300.47     52.69 o 
  -4   7   1        8.75       15.19      6.59 o 
  -3   7   1      685.31      584.87     59.86 o 
  -2   7   1      199.83      234.53     27.48 o 
  -1   7   1      825.77      841.21     34.67 o 
   0   7   1     4163.88     3985.77     73.78 o 
   1   7   1      179.02      188.37     21.31 o 
   2   7   1       56.72       23.95     17.68 o 
   3   7   1      816.85      713.89     81.51 o 
   4   7   1     2741.36     3106.58    218.96 o 
   5   7   1     1996.57     2010.84    106.01 o 
   6   7   1     1313.47     1428.78     70.99 o 
   7   7   1     2323.46     2222.98     82.97 o 
   8   7   1       79.85       75.00     19.50 o 
   9   7   1        2.58       15.20     22.56 o 
  10   7   1        2.19        2.03     31.30 o 
  11   7   1      170.89      156.42    258.91 o 
  12   7   1      140.09       93.66     71.66 o 
  13   7   1      230.81       78.65     76.29 o 
 -13   8   1        4.25        9.81     28.28 o 
 -12   8   1      393.26      287.97    148.43 o 
 -11   8   1       72.84       55.39     56.77 o 
 -10   8   1       33.64       30.13     31.67 o 
  -9   8   1      301.27      215.23    144.63 o 
  -8   8   1      235.96      214.95     83.03 o 
  -7   8   1        0.05       16.18     23.38 o 
  -6   8   1      282.31      338.29    119.96 o 
  -5   8   1        0.54       14.86     20.62 o 
  -4   8   1      855.86      883.45     56.99 o 
  -3   8   1      232.93      233.26     26.72 o 
  -2   8   1       12.23       15.06     13.78 o 
  -1   8   1      471.04      489.25     45.63 o 
   0   8   1     3094.45     3149.70     59.44 o 
   1   8   1     2418.69     2494.18     65.73 o 
   2   8   1      383.05      343.05     38.57 o 
   3   8   1       52.56       47.02     19.22 o 
   4   8   1       12.29       28.95     10.57 o 
   5   8   1       35.94       20.85     13.37 o 
   6   8   1      323.57      289.52     28.76 o 
   7   8   1        0.02        1.13      3.07 o 
   8   8   1      136.33      119.63    101.15 o 
   9   8   1     1118.94     1263.68    185.63 o 
  10   8   1      539.17      514.55    125.40 o 
  11   8   1        0.03        4.54     25.82 o 
  12   8   1      159.48       89.72     91.36 o 
  13   8   1      166.26      111.83    108.99 o 
 -13   9   1      671.24      443.37    267.87 o 
 -12   9   1      523.74      381.65    232.18 o 
 -11   9   1     1120.26     1283.29    269.82 o 
 -10   9   1       13.06       13.98     50.62 o 
  -9   9   1      125.93      100.84     83.37 o 
  -8   9   1       28.19       39.00     42.87 o 
  -7   9   1       54.27       47.12     49.73 o 
  -6   9   1       33.18       46.64     32.09 o 
  -5   9   1      452.34      433.72     83.15 o 
  -4   9   1     1695.10     1793.88     86.95 o 
  -3   9   1     2181.24     2018.71     92.34 o 
  -2   9   1     7681.97     7729.87    184.33 o 
  -1   9   1     2810.38     3055.50    101.45 o 
   0   9   1        4.49        9.53     11.34 o 
   1   9   1     4496.10     4722.11    198.40 o 
   2   9   1      648.33      584.28     43.42 o 
   3   9   1     1138.41     1156.76     96.78 o 
   4   9   1     1411.93     1452.82     96.85 o 
   5   9   1     1491.25     1741.54    103.09 o 
   6   9   1     2546.48     2208.55    284.61 o 
   7   9   1      762.05      729.53     98.94 o 
   8   9   1     1517.16     1722.19    256.35 o 
   9   9   1       14.11       23.06     35.70 o 
  10   9   1       14.24       31.77     45.63 o 
  11   9   1      395.66      364.46    181.01 o 
  12   9   1      339.68      222.98    198.99 o 
 -12  10   1      512.30      332.21    171.76 o 
 -11  10   1       11.30       11.39     31.46 o 
 -10  10   1       73.80       42.47     53.92 o 
  -9  10   1      166.32      137.49    115.71 o 
  -8  10   1       47.43       48.34     51.83 o 
  -7  10   1      182.61      130.10     45.55 o 
  -6  10   1        3.17        7.83     22.85 o 
  -5  10   1      298.14      290.46     31.30 o 
  -4  10   1      293.54      361.00     44.64 o 
  -3  10   1       55.07       63.80     21.99 o 
  -2  10   1      266.58      380.04     55.18 o 
  -1  10   1     1928.08     2117.81     80.23 o 
   0  10   1       19.86       39.82     20.90 o 
   1  10   1      357.57      312.21     70.29 o 
   2  10   1      111.00      135.74     50.81 o 
   3  10   1       11.38       19.29     14.85 o 
   4  10   1       62.52       85.65     20.83 o 
   5  10   1        8.18        9.01      9.83 o 
   6  10   1       16.74       18.60     12.26 o 
   7  10   1       13.21       29.63     35.93 o 
   8  10   1        0.47        3.04     29.03 o 
   9  10   1      993.53     1000.30    230.36 o 
  10  10   1        0.92       20.28     28.02 o 
  11  10   1       12.44       21.68     32.41 o 
  12  10   1       10.64       13.40     33.61 o 
 -12  11   1      455.02      283.19    212.24 o 
 -11  11   1      235.64      230.13     92.05 o 
 -10  11   1      310.67      210.92    116.07 o 
  -9  11   1      480.35      460.33    214.02 o 
  -8  11   1      498.33      588.78    142.46 o 
  -7  11   1      281.38      268.01     36.19 o 
  -6  11   1     1643.00     1623.98    184.75 o 
  -5  11   1     4108.42     4679.85    177.20 o 
  -4  11   1     1281.82     1303.32     97.89 o 
  -3  11   1     2121.72     2426.31    101.15 o 
  -2  11   1     1842.49     1762.43    108.08 o 
  -1  11   1     2036.36     1993.22     98.42 o 
   0  11   1     3321.96     3566.14    147.50 o 
   1  11   1        5.00       14.77     10.84 o 
   2  11   1      400.50      357.21     41.88 o 
   3  11   1      103.15       80.64     24.42 o 
   4  11   1      108.84       95.08     29.72 o 
   5  11   1     1709.73     1835.90    163.90 o 
   6  11   1     1848.27     2173.42    186.74 o 
   7  11   1     1031.81     1192.70    164.14 o 
   8  11   1      385.33      411.01    114.07 o 
   9  11   1     3321.62     3587.26    696.59 o 
  10  11   1     2190.91     2661.41    531.28 o 
  11  11   1      822.93      923.97    310.40 o 
  12  11   1      664.37      589.54    375.92 o 
 -11  12   1       87.61       35.50     69.53 o 
 -10  12   1      212.14      133.89    102.50 o 
  -9  12   1        9.80        7.09     44.60 o 
  -8  12   1       17.25       16.74     18.84 o 
  -7  12   1      383.65      282.59     99.97 o 
  -6  12   1       33.82       24.84     24.17 o 
  -5  12   1       28.25       13.96      9.34 o 
  -4  12   1        0.14        1.38      4.64 o 
  -3  12   1     1156.94     1047.22     73.14 o 
  -2  12   1     4675.76     5142.66    182.57 o 
  -1  12   1     5693.99     5829.95    195.59 o 
   0  12   1      351.06      421.38     72.12 o 
   1  12   1       23.41       26.65     13.62 o 
   2  12   1        9.38       13.64     11.50 o 
   3  12   1       32.55        9.46     13.76 o 
   4  12   1        5.22       11.09      8.73 o 
   5  12   1      232.30      225.29     31.89 o 
   6  12   1        8.45       10.89     14.27 o 
   7  12   1        3.41       10.91     27.37 o 
   8  12   1       54.32       74.36     45.61 o 
   9  12   1        0.61       27.18     46.39 o 
  10  12   1      387.77      310.69    144.94 o 
  11  12   1       17.93        9.99     46.16 o 
 -11  13   1      816.70      649.76    271.24 o 
 -10  13   1      237.63      174.61     93.89 o 
  -9  13   1      533.59      379.02    106.63 o 
  -8  13   1      347.33      347.26     62.52 o 
  -7  13   1       13.42       17.72     19.47 o 
  -6  13   1       12.43       15.72     21.15 o 
  -5  13   1      248.54      202.51     25.80 o 
  -4  13   1       16.93       20.09     17.12 o 
  -3  13   1      110.44       80.35     37.45 o 
  -2  13   1      141.32      116.25     45.42 o 
  -1  13   1      263.73      269.49     76.92 o 
   0  13   1      200.34      176.33     33.33 o 
   1  13   1      272.33      272.09     38.16 o 
   2  13   1      186.64      234.13     29.12 o 
   3  13   1        2.84        6.54     10.86 o 
   4  13   1       76.41       40.14     23.09 o 
   5  13   1      119.78      145.23     44.83 o 
   6  13   1      184.97      176.08     63.69 o 
   7  13   1       11.89       19.99     31.29 o 
   8  13   1      336.49      360.88    111.02 o 
   9  13   1      273.06      179.37    154.15 o 
  10  13   1      311.39      222.66    189.28 o 
  11  13   1       53.99       48.95     68.87 o 
 -10  14   1       33.77       59.05     60.99 o 
  -9  14   1        0.00       15.37     18.03 o 
  -8  14   1       42.14       32.59     35.98 o 
  -7  14   1       14.17       22.49     25.55 o 
  -6  14   1       22.38       20.39     26.94 o 
  -5  14   1        2.37       17.67     26.73 o 
  -4  14   1      367.31      289.95     46.54 o 
  -3  14   1      534.28      570.90     81.71 o 
  -2  14   1     1001.49     1140.81    102.58 o 
  -1  14   1     4425.24     5284.52    375.41 o 
   0  14   1      194.00      211.90     70.14 o 
   1  14   1      170.97      138.90     36.27 o 
   2  14   1      353.58      425.87     80.77 o 
   3  14   1       14.16       15.12     13.71 o 
   4  14   1        7.39        9.35     17.67 o 
   5  14   1       33.21       33.81     19.64 o 
   6  14   1       56.13       68.97     40.85 o 
   7  14   1      457.12      496.54    147.68 o 
   8  14   1       13.25       27.24     31.84 o 
   9  14   1      218.97      149.81    120.14 o 
  10  14   1       18.57       30.75     49.14 o 
 -10  15   1       66.37       34.41     62.99 o 
  -9  15   1      353.59      300.42     94.83 o 
  -8  15   1      263.09      194.72     93.36 o 
  -7  15   1      368.24      343.51     83.74 o 
  -6  15   1     1629.38     1405.36    336.78 o 
  -5  15   1     2882.40     2764.95    409.21 o 
  -4  15   1      785.48      861.16    128.22 o 
  -3  15   1     1587.28     1625.50    192.23 o 
  -2  15   1     2318.53     2537.42    329.46 o 
  -1  15   1     1434.97     1357.18    203.25 o 
   0  15   1     1206.67     1504.34    174.96 o 
   1  15   1      698.37      954.92    114.40 o 
   2  15   1      871.23     1103.84    111.37 o 
   3  15   1        6.12       13.88     14.81 o 
   4  15   1       74.05       83.81     31.73 o 
   5  15   1     1052.02     1092.93    270.82 o 
   6  15   1      596.08      645.89    134.92 o 
   7  15   1      382.12      422.91    161.24 o 
   8  15   1      567.48      567.08    113.06 o 
   9  15   1     1882.42     1963.29    500.42 o 
  10  15   1     1705.29     1304.68    456.14 o 
  -9  16   1       53.81       70.58     70.81 o 
  -8  16   1        3.78        5.87     29.57 o 
  -7  16   1      177.89       80.93     63.16 o 
  -6  16   1        0.00        6.86     25.12 o 
  -5  16   1        8.84       14.50     26.44 o 
  -4  16   1        0.68       10.11     31.03 o 
  -3  16   1      179.74      173.54     54.83 o 
  -2  16   1      552.79      675.38     74.41 o 
  -1  16   1     1165.42     1592.31    220.73 o 
   0  16   1      290.38      345.35     66.96 o 
   1  16   1       72.85       74.44     57.75 o 
   2  16   1       39.65       59.13     36.27 o 
   3  16   1        0.88        4.76     14.48 o 
   4  16   1        6.11        3.32     10.69 o 
   5  16   1       70.20       37.06     37.91 o 
   6  16   1       28.32       18.98     36.51 o 
   7  16   1        1.73       16.46     22.58 o 
   8  16   1       85.40       71.74     58.43 o 
   9  16   1        9.70        2.37     42.57 o 
  -8  17   1      143.92      165.95     83.00 o 
  -7  17   1       13.69        4.66     15.31 o 
  -6  17   1       18.02        7.70     18.65 o 
  -5  17   1        7.16        4.73     14.58 o 
  -4  17   1        1.08        6.39     24.82 o 
  -3  17   1      149.36      137.27     54.74 o 
  -2  17   1      606.24      547.69     87.13 o 
  -1  17   1       76.55       78.07     36.44 o 
   0  17   1        2.14       12.73     15.96 o 
   1  17   1      504.62      553.01     50.49 o 
   2  17   1      524.51      467.78     81.14 o 
   3  17   1      114.62      116.31     47.25 o 
   4  17   1       19.10       17.95     20.76 o 
   5  17   1       48.77       42.39     33.87 o 
   6  17   1       13.98       26.30     22.05 o 
   7  17   1        8.60        1.01     16.83 o 
   8  17   1       33.23       19.99     32.80 o 
  -7  18   1        9.65       18.13     25.08 o 
  -6  18   1       28.04       19.40     22.78 o 
  -5  18   1       80.85       62.65     40.48 o 
  -4  18   1       96.77       75.83     51.60 o 
  -3  18   1        0.69       11.93     12.96 o 
  -2  18   1       59.62       70.41     38.21 o 
  -1  18   1       72.99       65.53     35.46 o 
   0  18   1       54.05       53.50     33.88 o 
   1  18   1       16.61       17.09     18.80 o 
   2  18   1        5.40        9.20     10.88 o 
   3  18   1       18.36       23.74     20.94 o 
   4  18   1       86.01       96.38     52.94 o 
   5  18   1        0.17       13.08     17.30 o 
   6  18   1        6.77       26.76     29.51 o 
   7  18   1        2.37       11.42     25.07 o 
  -6  19   1      345.29      358.79    107.02 o 
  -5  19   1       49.61       24.81     29.84 o 
  -4  19   1       50.02       51.45     43.19 o 
  -3  19   1       41.28       78.18     51.78 o 
  -2  19   1        7.02       14.02     22.36 o 
  -1  19   1        3.80        5.54     15.87 o 
   0  19   1      425.94      561.45    113.40 o 
   1  19   1      191.91      190.88     87.28 o 
   2  19   1       84.34      129.22     74.86 o 
   3  19   1      114.62       72.25     50.02 o 
   4  19   1       18.68       27.31     28.93 o 
   5  19   1      138.62      110.38     75.65 o 
   6  19   1      260.32      234.00    133.20 o 
  -5  20   1       36.60       62.14     65.52 o 
  -4  20   1       76.05       94.90     70.49 o 
  -3  20   1        0.19       18.21     27.11 o 
  -2  20   1        0.84       15.89     20.31 o 
  -1  20   1        0.97       15.73     15.05 o 
   0  20   1       37.38       74.10     41.20 o 
   1  20   1      310.18      533.03     95.28 o 
   2  20   1      137.72      161.92     91.57 o 
   3  20   1      117.08      105.58     96.10 o 
   4  20   1       48.38       48.97     50.26 o 
   5  20   1       48.37       52.05     54.52 o 
  -3  21   1      681.66      727.41    323.15 o 
  -2  21   1      399.00      397.08    215.64 o 
  -1  21   1      102.80      114.56     84.80 o 
   0  21   1       47.08       80.24     52.19 o 
   1  21   1       87.69      116.99     65.63 o 
   2  21   1      395.81      407.10    216.68 o 
 -11   0   2      388.53      384.31     81.27 o 
 -10   0   2        8.92       25.29     26.51 o 
  -9   0   2      961.68      982.43     82.05 o 
  -8   0   2     3817.28     4405.25    300.48 o 
  -7   0   2     4407.74     5113.49    369.77 o 
  -6   0   2     6002.09     8634.61    591.20 o 
  -5   0   2    10670.16    11122.08    211.28 o 
  -4   0   2       16.53       13.54      7.18 o 
  -3   0   2      417.86      374.48     18.31 o 
  -2   0   2     6208.68     5510.94     82.73 o 
   1   0   2      173.66      181.29     19.89 o 
   2   0   2       28.69       17.41     11.61 o 
   3   0   2     7010.15     7376.99    330.80 o 
   4   0   2     2006.44     2229.79     64.84 o 
   5   0   2     1387.97     1491.25     60.79 o 
   6   0   2     3616.98     4089.05    149.80 o 
   7   0   2    11070.25    12897.47    358.22 o 
   8   0   2     2324.08     2697.74    185.91 o 
   9   0   2     7108.32     8297.74    362.71 o 
  10   0   2     2716.93     2986.27    337.27 o 
  11   0   2     2848.90     3049.47    475.76 o 
  12   0   2      464.87      428.43    171.49 o 
 -12   1   2        0.17        8.95     44.22 o 
 -11   1   2       27.86       25.60     21.15 o 
 -10   1   2      283.49      256.55     31.94 o 
  -9   1   2      229.00      153.62     36.28 o 
  -8   1   2       36.87       30.22     17.93 o 
  -7   1   2     2171.21     2625.77    126.95 o 
  -6   1   2     5202.52     6476.04    202.32 o 
  -5   1   2      243.86      184.60     17.89 o 
  -4   1   2      853.63      855.49     26.63 o 
  -3   1   2    10095.89     9868.03    171.91 o 
  -2   1   2     1898.47     1961.35     42.67 o 
  -1   1   2     6398.20     5475.77    107.26 o 
   0   1   2     1656.72     1350.57     50.98 o 
   1   1   2     8857.56     8223.48    273.98 o 
   2   1   2      655.90      678.24     19.29 o 
   3   1   2       38.47       32.81     13.99 o 
   4   1   2     1104.08     1213.02     31.79 o 
   5   1   2     1814.14     2220.19     52.76 o 
   6   1   2      341.54      386.96     35.27 o 
   7   1   2       39.97       29.93     23.93 o 
   8   1   2     2338.97     2724.36    126.29 o 
   9   1   2     1706.99     1761.57    193.76 o 
  10   1   2        0.27        9.42     28.09 o 
  11   1   2      259.54      311.42     87.43 o 
  12   1   2      363.60      240.19    152.92 o 
 -13   2   2      629.10      681.63    211.61 o 
 -12   2   2      439.47      438.80     68.23 o 
 -11   2   2     2204.29     2249.09    177.80 o 
 -10   2   2     1633.24     1676.72    182.97 o 
  -9   2   2       11.87       10.94     11.94 o 
  -8   2   2      102.68       89.07     27.36 o 
  -7   2   2      659.52      757.83     59.76 o 
  -6   2   2     1040.99     1100.37     38.18 o 
  -5   2   2       46.34       39.56     11.16 o 
  -4   2   2     7669.25     7719.56    237.13 o 
  -3   2   2     2736.50     2601.00     67.19 o 
  -2   2   2     2597.63     2485.68     95.01 o 
  -1   2   2      383.50      268.80     24.65 o 
   0   2   2      550.07      502.53     34.14 o 
   1   2   2      223.02      251.46     15.31 o 
   2   2   2      605.33      640.13     24.90 o 
   3   2   2     1053.95     1093.13     27.65 o 
   4   2   2     1754.64     2021.46     44.95 o 
   5   2   2      796.47      896.91     51.89 o 
   6   2   2      601.48      642.73     65.49 o 
   7   2   2      969.30     1109.45     57.67 o 
   8   2   2     2695.24     3008.22    142.52 o 
   9   2   2     3189.90     3219.18    284.41 o 
  10   2   2      301.45      279.71     64.29 o 
  11   2   2       74.06       75.78     44.60 o 
  12   2   2       24.64       13.25     26.64 o 
  13   2   2      199.82       33.82    117.56 o 
 -13   3   2        2.38        1.21     41.90 o 
 -12   3   2      126.87       72.14     71.16 o 
 -11   3   2      130.13       42.49     46.13 o 
 -10   3   2        1.31       14.07     21.87 o 
  -9   3   2      938.03      934.67     88.97 o 
  -8   3   2     2008.35     2197.44     79.34 o 
  -7   3   2      354.05      296.32     32.00 o 
  -6   3   2        2.98        3.72      5.15 o 
  -5   3   2      417.27      501.02     44.12 o 
  -4   3   2      343.33      356.93     28.41 o 
  -3   3   2       13.59        6.41      3.21 o 
  -2   3   2     1126.54     1022.90     23.55 o 
  -1   3   2    28413.64    25854.30   3534.21 o 
   0   3   2     2283.12     1843.51    101.93 o 
   1   3   2        0.05        4.75      5.41 o 
   2   3   2      907.88      939.70     62.16 o 
   3   3   2        3.15        3.92      6.35 o 
   4   3   2      281.98      313.76     36.64 o 
   5   3   2       44.25       33.31     18.98 o 
   6   3   2      504.40      547.14     52.31 o 
   7   3   2      451.96      444.97     51.64 o 
   8   3   2     2619.31     2430.87    103.08 o 
   9   3   2     2132.08     2371.12    217.26 o 
  10   3   2      754.54      717.00    103.50 o 
  11   3   2       12.82       12.91     32.32 o 
  12   3   2       53.68       50.05     49.96 o 
  13   3   2       25.41        8.77     21.29 o 
 -13   4   2      276.73      129.77    103.32 o 
 -12   4   2      590.02      483.21    196.05 o 
 -11   4   2      582.41      658.65    113.60 o 
 -10   4   2      224.34      179.97    128.89 o 
  -9   4   2      868.32      884.55     88.39 o 
  -8   4   2     1365.97     1336.96     59.45 o 
  -7   4   2     1436.46     1381.01     55.61 o 
  -6   4   2     3277.15     3543.48    170.90 o 
  -5   4   2     6417.53     7140.26    378.19 o 
  -4   4   2      587.65      614.16     28.56 o 
  -3   4   2     1139.78     1045.44     45.77 o 
  -2   4   2       23.35       32.88      8.68 o 
  -1   4   2     7385.67     6067.67    136.09 o 
   0   4   2     4652.44     3753.38     87.46 o 
   1   4   2      158.91      166.12     14.43 o 
   2   4   2      237.62      223.21     14.64 o 
   3   4   2      174.26      146.12     18.95 o 
   4   4   2     1669.63     1781.74     56.39 o 
   5   4   2     1625.49     1759.92     67.19 o 
   6   4   2      576.02      621.12     56.42 o 
   7   4   2     2877.73     3071.07    135.45 o 
   8   4   2      780.42      849.47     58.62 o 
   9   4   2     2115.69     2398.99    259.52 o 
  10   4   2     1624.70     1566.73    167.71 o 
  11   4   2     1303.18     1196.47    238.62 o 
  12   4   2      151.62      124.64    128.28 o 
  13   4   2      306.04      189.67    110.42 o 
 -13   5   2      392.09      260.52     66.00 o 
 -12   5   2        8.93       14.81     29.80 o 
 -11   5   2       12.91       17.74     24.45 o 
 -10   5   2     1574.18     1815.19    217.92 o 
  -9   5   2       26.58        8.72     27.34 o 
  -8   5   2     2103.26     2246.03    168.95 o 
  -7   5   2        0.10        5.30     10.54 o 
  -6   5   2      503.31      525.42     61.24 o 
  -5   5   2     3975.76     4936.67    329.62 o 
  -4   5   2     2142.24     2173.82    134.92 o 
  -3   5   2      547.97      521.46     26.95 o 
  -2   5   2     1366.77     1334.75     35.03 o 
  -1   5   2     1322.06     1302.53     48.82 o 
   0   5   2     2554.32     2413.91     54.93 o 
   1   5   2       65.58       76.65     10.64 o 
   2   5   2       64.24       82.22     14.01 o 
   3   5   2       68.37       73.76     23.39 o 
   4   5   2     1631.99     1904.83     68.95 o 
   5   5   2        9.82        9.12      6.00 o 
   6   5   2       34.03       28.61     18.89 o 
   7   5   2      257.42      266.85     34.14 o 
   8   5   2     1001.36      998.82     51.31 o 
   9   5   2       24.13       12.59     16.19 o 
  10   5   2      161.05      162.45    146.50 o 
  11   5   2       39.34       30.83     46.84 o 
  12   5   2      640.81      577.49    215.73 o 
  13   5   2        9.85       11.04     71.44 o 
 -13   6   2      115.70       63.03     69.74 o 
 -12   6   2       92.25       79.87     80.51 o 
 -11   6   2      410.10      358.02    117.87 o 
 -10   6   2      814.79      865.16    136.42 o 
  -9   6   2      959.44     1199.56    200.36 o 
  -8   6   2      720.21      687.37     78.04 o 
  -7   6   2     1094.39     1248.33    126.74 o 
  -6   6   2     1076.65     1003.05     96.22 o 
  -5   6   2     1086.93     1085.65    104.11 o 
  -4   6   2     5752.31     5396.52    459.91 o 
  -3   6   2     5358.50     5114.51    199.40 o 
  -2   6   2     4545.44     4613.18    197.08 o 
  -1   6   2     2266.71     2253.47     41.40 o 
   0   6   2      480.40      434.65     34.53 o 
   1   6   2       57.22       80.04     14.26 o 
   2   6   2      103.36       98.23     17.26 o 
   3   6   2      665.44      613.65     36.99 o 
   4   6   2     2059.30     2142.62     67.28 o 
   5   6   2     6373.19     6780.88    171.48 o 
   6   6   2     5524.47     5775.52    225.02 o 
   7   6   2     6588.91     6991.52    211.15 o 
   8   6   2     5877.06     6277.78    489.99 o 
   9   6   2        5.69        4.95      9.18 o 
  10   6   2       51.88       30.42     34.81 o 
  11   6   2      751.26      657.86    183.16 o 
  12   6   2      261.88      119.60    114.13 o 
  13   6   2      417.86      252.20    114.12 o 
 -13   7   2      733.28      499.07    210.77 o 
 -12   7   2      126.34       75.84     91.20 o 
 -11   7   2       80.92       71.25     60.33 o 
 -10   7   2       27.43       29.77     30.88 o 
  -9   7   2      615.83      582.85    121.43 o 
  -8   7   2     2255.76     2184.33    179.06 o 
  -7   7   2      117.98      117.76     78.10 o 
  -6   7   2     2479.30     2689.43    211.00 o 
  -5   7   2     1932.04     2269.74    128.49 o 
  -4   7   2     5041.12     4801.41    283.10 o 
  -3   7   2     8464.96     8551.22    239.08 o 
  -2   7   2      654.46      589.63     38.37 o 
  -1   7   2     2067.62     2400.87     53.85 o 
   0   7   2      130.35      103.75     16.49 o 
   1   7   2     1365.26     1322.13     83.39 o 
   2   7   2       33.11       28.93     16.66 o 
   3   7   2      493.09      570.96     60.70 o 
   4   7   2        2.47        3.70      7.02 o 
   5   7   2       37.09       33.90     21.20 o 
   6   7   2        0.14        2.41      4.27 o 
   7   7   2     1855.48     1778.21     73.16 o 
   8   7   2      669.10      544.57     89.64 o 
   9   7   2       85.88       77.71     60.21 o 
  10   7   2     1925.07     2032.57    268.63 o 
  11   7   2      975.15      799.43    161.38 o 
  12   7   2       56.06       19.53     50.80 o 
  13   7   2        4.49        1.24     31.36 o 
 -13   8   2     1003.33      622.01    235.44 o 
 -12   8   2     1208.27     1117.37    307.05 o 
 -11   8   2      505.18      537.60    159.84 o 
 -10   8   2      990.55      944.48    169.75 o 
  -9   8   2      309.95      247.96    101.71 o 
  -8   8   2      560.34      561.19    111.11 o 
  -7   8   2     2132.94     2275.11    275.69 o 
  -6   8   2      383.31      348.77     52.25 o 
  -5   8   2      139.30      132.91     31.80 o 
  -4   8   2       19.50       15.03     11.15 o 
  -3   8   2     2906.05     2904.03    158.15 o 
  -2   8   2     7123.14     7532.02    181.64 o 
  -1   8   2     6354.36     6374.31    148.66 o 
   0   8   2     9253.37     9587.06    325.77 o 
   1   8   2     5241.44     5209.75    130.64 o 
   2   8   2     7057.73     7481.70    263.04 o 
   3   8   2     1549.02     1705.80     71.50 o 
   4   8   2      497.32      478.21     36.23 o 
   5   8   2       52.96       36.04     21.75 o 
   6   8   2      176.42      164.95     24.24 o 
   7   8   2     2218.10     2194.87    146.53 o 
   8   8   2      494.34      425.69     65.52 o 
   9   8   2      339.14      268.17    217.08 o 
  10   8   2        9.10        7.59     33.14 o 
  11   8   2       21.47       20.63     31.84 o 
  12   8   2      179.58       74.16     71.56 o 
  13   8   2        4.25        9.90     44.92 o 
 -13   9   2      231.62      155.43    134.49 o 
 -12   9   2      317.29      217.75    100.25 o 
 -11   9   2      349.96      267.14     96.74 o 
 -10   9   2      349.90      215.35    113.86 o 
  -9   9   2      141.75       98.72     60.99 o 
  -8   9   2      519.57      491.75    102.75 o 
  -7   9   2      160.25      109.76     77.22 o 
  -6   9   2        0.51        0.74      5.69 o 
  -5   9   2     3403.61     3470.99    156.40 o 
  -4   9   2     5054.04     5240.15    455.74 o 
  -3   9   2     1066.02      946.51     71.34 o 
  -2   9   2      928.44      930.29     77.51 o 
  -1   9   2     1520.56     1394.35     56.26 o 
   0   9   2     1279.33     1259.71    103.57 o 
   1   9   2      657.39      693.05     75.88 o 
   2   9   2        1.37        2.56      9.38 o 
   3   9   2       25.81       32.24     19.45 o 
   4   9   2       18.06       15.89     10.64 o 
   5   9   2       32.87       43.46     28.04 o 
   6   9   2       16.72       18.84     12.02 o 
   7   9   2      115.78      156.03     58.31 o 
   8   9   2     1251.67     1331.81    169.04 o 
   9   9   2     1261.49     1243.92    125.07 o 
  10   9   2      783.44      718.20    185.43 o 
  11   9   2     1123.27     1063.28    198.63 o 
  12   9   2      913.35      712.38    176.99 o 
 -12  10   2       79.36       30.13     44.50 o 
 -11  10   2      189.99       98.10     98.31 o 
 -10  10   2      220.84      159.61    133.13 o 
  -9  10   2     1345.96     1329.28    302.11 o 
  -8  10   2     1135.88     1385.73    266.33 o 
  -7  10   2      203.60      239.21     45.35 o 
  -6  10   2      273.57      249.95     42.82 o 
  -5  10   2     2018.10     2033.74    122.97 o 
  -4  10   2     1707.71     1463.04    195.78 o 
  -3  10   2     2907.28     3282.89    131.55 o 
  -2  10   2     4714.44     5188.81    181.02 o 
  -1  10   2     2232.46     2464.00     93.42 o 
   0  10   2      106.18      105.55     22.02 o 
   1  10   2       80.84       71.83     25.96 o 
   2  10   2      220.99      169.30     28.02 o 
   3  10   2      880.50      881.35     99.61 o 
   4  10   2     1350.17     1413.40     65.88 o 
   5  10   2     3934.47     3999.67    134.62 o 
   6  10   2     5033.03     5542.28    436.05 o 
   7  10   2     5027.31     5572.79    570.52 o 
   8  10   2     2486.75     2597.11    221.16 o 
   9  10   2     1773.31     2140.31    266.78 o 
  10  10   2      329.90      248.57    154.16 o 
  11  10   2      443.78      258.83    170.71 o 
  12  10   2      549.38      327.44    206.00 o 
 -12  11   2        7.85        5.76     34.43 o 
 -11  11   2        4.77        7.21     50.43 o 
 -10  11   2       64.39       24.62     50.93 o 
  -9  11   2        2.35       24.91     36.38 o 
  -8  11   2        1.57        5.89     21.86 o 
  -7  11   2      865.39      750.53    100.42 o 
  -6  11   2     1801.55     1940.72    302.14 o 
  -5  11   2     2055.73     1938.23    134.21 o 
  -4  11   2     2580.84     2691.35    115.74 o 
  -3  11   2     2974.78     3011.69    156.46 o 
  -2  11   2     2188.62     2246.13     95.46 o 
  -1  11   2      612.37      648.45     69.38 o 
   0  11   2      122.56      165.57     32.72 o 
   1  11   2     1702.12     1842.45     86.53 o 
   2  11   2       45.40       52.59     30.48 o 
   3  11   2      225.87      172.85     39.15 o 
   4  11   2        3.36        6.52      7.64 o 
   5  11   2      136.70       96.45     45.75 o 
   6  11   2       81.07       41.59     38.46 o 
   7  11   2       10.96        9.96     49.23 o 
   8  11   2       40.43       29.43     42.37 o 
   9  11   2        1.82       22.33     38.80 o 
  10  11   2      462.51      371.20    106.33 o 
  11  11   2      249.88      174.02    163.92 o 
  12  11   2      278.60      180.62    165.58 o 
 -11  12   2      242.91      209.68    133.08 o 
 -10  12   2      698.96      771.47    269.87 o 
  -9  12   2      537.99      378.63     61.90 o 
  -8  12   2       76.55       56.75     42.76 o 
  -7  12   2        8.55       14.76     26.10 o 
  -6  12   2       97.44       84.04     55.31 o 
  -5  12   2      300.09      208.61     31.89 o 
  -4  12   2      413.41      395.90     41.05 o 
  -3  12   2      496.44      476.06     44.43 o 
  -2  12   2     2420.37     2723.74    121.74 o 
  -1  12   2       81.04      115.20     62.34 o 
   0  12   2      111.80      135.62     40.09 o 
   1  12   2      557.67      664.97     84.40 o 
   2  12   2      275.38      262.07     41.03 o 
   3  12   2        5.26        9.85     19.76 o 
   4  12   2       73.00       81.05     35.21 o 
   5  12   2       58.46       36.27     30.73 o 
   6  12   2       33.75       19.96     21.59 o 
   7  12   2      166.46       90.11     73.99 o 
   8  12   2       74.98       38.64     37.54 o 
   9  12   2      317.12      250.41    258.97 o 
  10  12   2      419.52      226.10    166.30 o 
  11  12   2        2.47       24.24     43.29 o 
 -11  13   2       28.84       17.07     56.19 o 
 -10  13   2       27.01       18.37     41.99 o 
  -9  13   2        0.00       12.95     19.42 o 
  -8  13   2       76.14       34.88     36.10 o 
  -7  13   2       23.64       22.42     31.08 o 
  -6  13   2      126.36       62.05     41.53 o 
  -5  13   2      184.84      163.22     25.72 o 
  -4  13   2      286.41      265.98     41.12 o 
  -3  13   2      817.30      884.06     94.91 o 
  -2  13   2        4.99        5.11     12.52 o 
  -1  13   2      209.22      222.05     68.03 o 
   0  13   2       83.08      125.16     55.68 o 
   1  13   2      212.12      177.66     34.66 o 
   2  13   2       35.95       32.20     21.93 o 
   3  13   2       67.85       62.28     29.34 o 
   4  13   2       53.47       51.59     26.28 o 
   5  13   2       37.53       16.70     14.36 o 
   6  13   2       13.83       13.44     18.24 o 
   7  13   2        6.95       14.26     17.88 o 
   8  13   2      190.57      113.19    120.75 o 
   9  13   2      298.31      241.63    187.64 o 
  10  13   2       20.96       18.71     39.98 o 
  11  13   2      196.06      131.31    115.17 o 
 -10  14   2      292.73      175.56    108.15 o 
  -9  14   2      404.66      323.15    126.55 o 
  -8  14   2      189.08      160.53     66.86 o 
  -7  14   2      151.54      129.96     97.00 o 
  -6  14   2      134.26      118.33     64.95 o 
  -5  14   2      596.18      527.84     92.70 o 
  -4  14   2      471.11      423.67     60.64 o 
  -3  14   2      798.10      769.62    118.98 o 
  -2  14   2      646.05      796.47    113.08 o 
  -1  14   2      687.65     1077.47    122.64 o 
   0  14   2       77.50       43.01     33.04 o 
   1  14   2       23.73       44.63     26.56 o 
   2  14   2      419.32      440.87     67.19 o 
   3  14   2       26.94       32.81     26.00 o 
   4  14   2       77.35       78.54     37.66 o 
   5  14   2      613.23      537.64     52.03 o 
   6  14   2      402.17      349.81    120.04 o 
   7  14   2      318.26      408.78     83.81 o 
   8  14   2       50.25       67.68     66.36 o 
   9  14   2      729.55      732.90    296.71 o 
  10  14   2       99.29      115.92     92.73 o 
 -10  15   2       57.58       44.85     60.60 o 
  -9  15   2       74.34       66.82     58.63 o 
  -8  15   2       28.69       20.83     19.71 o 
  -7  15   2       99.33       71.75     54.89 o 
  -6  15   2      217.91      148.79     74.55 o 
  -5  15   2      224.56      197.57    119.17 o 
  -4  15   2      275.62      245.78     51.19 o 
  -3  15   2      482.10      477.72     68.21 o 
  -2  15   2        9.97       21.71     20.88 o 
  -1  15   2       81.20       82.47     43.19 o 
   0  15   2      901.24     1037.02    140.33 o 
   1  15   2      149.15      129.11     47.99 o 
   2  15   2       24.99       22.77     17.56 o 
   3  15   2        5.40        3.26     14.65 o 
   4  15   2       19.81       26.98     18.77 o 
   5  15   2      199.03      254.50     88.45 o 
   6  15   2      299.95      247.01    110.78 o 
   7  15   2       73.07       58.99     36.50 o 
   8  15   2       35.64       48.75     49.20 o 
   9  15   2        4.71       40.04     51.40 o 
  10  15   2       55.46       92.03    324.92 o 
  -9  16   2      169.08      170.97     92.98 o 
  -8  16   2      276.41      193.95    120.56 o 
  -7  16   2      732.49      701.59    192.31 o 
  -6  16   2      380.80      388.60     56.04 o 
  -5  16   2      153.11      167.76     68.19 o 
  -4  16   2      513.38      464.18    135.06 o 
  -3  16   2       60.78       49.63     26.51 o 
  -2  16   2      171.59      178.88     70.98 o 
  -1  16   2      172.34      220.03     64.50 o 
   0  16   2      578.72      615.31     71.17 o 
   1  16   2      478.78      536.50     62.81 o 
   2  16   2      112.78      115.01     65.00 o 
   3  16   2      262.76      261.53     60.64 o 
   4  16   2       62.83       79.44     36.02 o 
   5  16   2      219.03      251.77    127.06 o 
   6  16   2     1027.40      915.09    193.41 o 
   7  16   2      529.08      333.09    158.95 o 
   8  16   2      898.56      560.20    134.37 o 
   9  16   2      430.02      378.75    194.47 o 
  -8  17   2      227.81      164.38     83.35 o 
  -7  17   2      125.41       61.38     47.74 o 
  -6  17   2       62.19       67.73     44.50 o 
  -5  17   2      433.24      437.89    111.20 o 
  -4  17   2      315.30      331.85     67.58 o 
  -3  17   2       93.86      122.58     60.59 o 
  -2  17   2      164.33      235.35     43.34 o 
  -1  17   2      372.03      431.47     67.24 o 
   0  17   2      529.86      571.07     82.41 o 
   1  17   2        1.64       12.22     15.40 o 
   2  17   2       53.01       51.84     29.32 o 
   3  17   2       56.48       49.06     28.77 o 
   4  17   2       46.00       34.83     30.26 o 
   5  17   2       23.62       23.86     29.86 o 
   6  17   2        4.61       18.69     24.34 o 
   7  17   2       33.96       29.05     36.38 o 
   8  17   2        9.92       22.57     27.49 o 
  -7  18   2        1.35       10.52     22.18 o 
  -6  18   2        1.54       11.56     17.78 o 
  -5  18   2       23.71       15.93     20.54 o 
  -4  18   2        2.97       20.12     20.63 o 
  -3  18   2      113.05      111.01     65.19 o 
  -2  18   2      155.11      219.61     62.94 o 
  -1  18   2      188.33      195.09     48.68 o 
   0  18   2      381.99      431.43    110.84 o 
   1  18   2      479.46      617.41    112.41 o 
   2  18   2      317.26      365.52     66.06 o 
   3  18   2       41.18       29.08     23.74 o 
   4  18   2       68.70       42.91     34.86 o 
   5  18   2        6.58        9.96     21.99 o 
   6  18   2        1.60        7.30     23.11 o 
   7  18   2       16.20       30.80     37.16 o 
  -6  19   2       86.68       88.95     84.95 o 
  -5  19   2       88.87       81.51     76.00 o 
  -4  19   2      301.70      331.23    106.68 o 
  -3  19   2      556.83      592.44    147.77 o 
  -2  19   2      215.18      181.50     80.04 o 
  -1  19   2       60.86       75.63     42.55 o 
   0  19   2      686.23      870.71    103.55 o 
   1  19   2      175.49      202.64     86.96 o 
   2  19   2        6.03       13.72     22.83 o 
   3  19   2       48.51       44.88     41.40 o 
   4  19   2       28.43       23.30     33.30 o 
   5  19   2        4.12       19.84     29.94 o 
   6  19   2        0.27       27.38     45.73 o 
  -5  20   2      351.94      393.20    200.11 o 
  -4  20   2      375.95      371.54    163.56 o 
  -3  20   2       25.61       36.69     34.42 o 
  -2  20   2       18.35       31.34     33.80 o 
  -1  20   2        0.93        8.80     22.15 o 
   0  20   2       59.29       64.82     41.00 o 
   1  20   2      195.19      288.67     82.03 o 
   2  20   2       30.00       45.96     38.49 o 
   3  20   2      155.54      152.15     90.20 o 
   4  20   2      218.56      290.62    182.76 o 
  -2  21   2       14.70       28.76     32.44 o 
  -1  21   2        6.32        7.81     21.41 o 
   0  21   2       47.21       34.09     29.76 o 
   1  21   2        3.68       19.94     26.10 o 
   2  21   2        5.11       16.90     24.63 o 
 -12   1   3      230.49      116.35    263.80 o 
 -11   1   3      939.01      956.80     72.05 o 
 -10   1   3      324.65      348.08     40.70 o 
  -9   1   3        4.93       15.20     14.00 o 
  -8   1   3       44.21       48.40     21.59 o 
  -7   1   3       13.63        7.03      5.96 o 
  -6   1   3     1335.73     1477.53     36.53 o 
  -5   1   3     4844.17     5078.57    114.22 o 
  -4   1   3      320.48      292.38     20.25 o 
  -3   1   3     1444.61     1257.55     59.88 o 
  -2   1   3     9444.54     8845.80    176.94 o 
  -1   1   3    11549.34    10003.14    326.19 o 
   0   1   3     3921.46     3368.24    133.36 o 
   1   1   3     9315.11     9049.17    143.20 o 
   2   1   3      315.54      360.17     22.23 o 
   3   1   3     6601.24     6864.04    218.80 o 
   4   1   3    17592.92    18712.74    539.22 o 
   5   1   3     3324.63     3659.51    109.71 o 
   6   1   3     1684.99     1720.44     73.66 o 
   7   1   3     5194.80     5847.56    266.27 o 
   8   1   3     1527.04     1582.76    103.95 o 
   9   1   3      317.45      255.62    104.24 o 
  10   1   3      458.92      435.95     67.67 o 
  11   1   3       34.41       16.59     12.55 o 
  12   1   3       27.37       27.45     40.17 o 
 -12   2   3       81.28       69.89     67.22 o 
 -11   2   3        1.38       12.61     16.95 o 
 -10   2   3      183.30      188.15     29.93 o 
  -9   2   3       20.70       14.05     10.87 o 
  -8   2   3       10.32       18.06     11.92 o 
  -7   2   3      437.84      473.58     41.65 o 
  -6   2   3      290.11      255.44     21.63 o 
  -5   2   3     2498.07     2526.44    120.60 o 
  -4   2   3     2818.35     2883.00     65.75 o 
  -3   2   3     5450.87     5370.86    184.64 o 
  -2   2   3     9438.07     7684.10    147.57 o 
  -1   2   3     4419.64     3429.78    131.69 o 
   0   2   3      694.46      636.91     33.75 o 
   1   2   3       57.71       44.70     12.04 o 
   2   2   3       11.00        5.78      7.04 o 
   3   2   3        5.92        9.71      6.86 o 
   4   2   3      271.73      253.15     34.36 o 
   5   2   3     2591.31     2758.07     94.69 o 
   6   2   3      410.08      367.17     47.12 o 
   7   2   3      746.35      807.71    103.76 o 
   8   2   3        0.92        7.17     16.95 o 
   9   2   3      238.59      203.91     43.19 o 
  10   2   3     1513.56     1433.27    157.47 o 
  11   2   3      244.74      175.64     57.49 o 
  12   2   3       45.71       26.27     38.09 o 
  13   2   3      105.81       39.50     99.69 o 
 -12   3   3      481.93      517.20    129.20 o 
 -11   3   3      137.03       81.61     55.49 o 
 -10   3   3      172.22      110.66     58.19 o 
  -9   3   3      602.08      525.47     70.58 o 
  -8   3   3      465.00      520.68     58.58 o 
  -7   3   3     1759.41     1813.13     78.20 o 
  -6   3   3     5922.16     6027.52    228.71 o 
  -5   3   3     9063.42     9861.24    416.80 o 
  -4   3   3     5982.20     5897.45    147.30 o 
  -3   3   3     8653.60     8881.44    165.99 o 
  -2   3   3    10772.06     8119.58    191.77 o 
  -1   3   3     4438.51     3321.07    310.77 o 
   0   3   3        9.36       19.85      9.01 o 
   1   3   3      168.35      150.11     13.91 o 
   2   3   3        6.44        4.64      6.51 o 
   3   3   3       16.54       32.69     13.58 o 
   4   3   3      685.53      742.31     42.22 o 
   5   3   3        8.05       12.90     10.87 o 
   6   3   3      377.59      404.27     36.23 o 
   7   3   3      905.37      980.84    124.41 o 
   8   3   3      987.05     1056.79     79.49 o 
   9   3   3     1265.73     1262.20    151.26 o 
  10   3   3      753.08      628.66     77.62 o 
  11   3   3     1702.02     1457.01    301.88 o 
  12   3   3      686.05      530.14    155.82 o 
  13   3   3      145.67       60.21    111.90 o 
 -12   4   3       19.95       25.41     25.34 o 
 -11   4   3      338.00      235.88     72.83 o 
 -10   4   3      125.23       78.15     52.96 o 
  -9   4   3     2262.81     2290.59    177.67 o 
  -8   4   3     4938.61     5078.62    179.36 o 
  -7   4   3     3129.64     3241.83    115.04 o 
  -6   4   3     1518.63     1601.34     84.09 o 
  -5   4   3     7839.64     9205.23    533.16 o 
  -4   4   3     1844.90     1937.18     71.59 o 
  -3   4   3      463.80      566.20     22.51 o 
  -2   4   3       37.67       53.18      8.03 o 
  -1   4   3     1510.23     1338.53    122.03 o 
   0   4   3     2773.29     2494.05    113.43 o 
   1   4   3       14.92       32.77     15.57 o 
   2   4   3      469.91      415.10     39.24 o 
   3   4   3        0.09        2.87     11.74 o 
   4   4   3      163.41      159.35     28.51 o 
   5   4   3     4720.99     5514.48    166.21 o 
   6   4   3     1757.07     1835.66     71.00 o 
   7   4   3     4441.54     4329.75    265.60 o 
   8   4   3     1306.57     1416.73     85.66 o 
   9   4   3     1312.95     1514.71    169.05 o 
  10   4   3      307.40      329.38     39.75 o 
  11   4   3      485.58      427.27    153.60 o 
  12   4   3      431.93      301.54    106.27 o 
  13   4   3       12.32       14.66     41.74 o 
 -13   5   3       43.26       25.90     39.63 o 
 -12   5   3      300.98      204.35     54.10 o 
 -11   5   3     1353.08     1310.92    257.17 o 
 -10   5   3     3453.14     3019.57    369.55 o 
  -9   5   3      477.30      469.73    108.84 o 
  -8   5   3      104.69       82.67     46.54 o 
  -7   5   3      625.43      541.81     71.61 o 
  -6   5   3      157.88      130.02     40.24 o 
  -5   5   3       18.54       21.78     26.66 o 
  -4   5   3     1526.05     1603.13     47.95 o 
  -3   5   3     1262.83     1455.24     66.79 o 
  -2   5   3      536.35      420.78     31.92 o 
  -1   5   3       34.09       21.47      9.24 o 
   0   5   3      149.39      107.31     14.49 o 
   1   5   3      466.27      439.96     38.38 o 
   2   5   3     2550.01     2420.93    129.98 o 
   3   5   3     3855.15     3973.42    169.68 o 
   4   5   3     1671.19     1623.29     66.33 o 
   5   5   3     4329.83     4643.92    145.60 o 
   6   5   3     1666.42     1794.19     93.23 o 
   7   5   3     1385.97     1459.81     73.80 o 
   8   5   3     1825.00     1773.42    153.57 o 
   9   5   3       35.33       24.87     29.37 o 
  10   5   3      142.92      132.32     79.07 o 
  11   5   3      587.08      481.07    124.88 o 
  12   5   3      438.75      251.08    160.76 o 
  13   5   3      347.94      238.86     99.05 o 
 -13   6   3      172.01       77.58     80.72 o 
 -12   6   3       93.80       44.09     61.08 o 
 -11   6   3       85.49       54.83     46.30 o 
 -10   6   3      366.42      302.58     73.11 o 
  -9   6   3     2111.47     2144.29    213.57 o 
  -8   6   3      190.66      190.23     60.95 o 
  -7   6   3      427.41      463.96     70.24 o 
  -6   6   3     3145.30     3326.67    160.68 o 
  -5   6   3     1235.39     1300.07    103.79 o 
  -4   6   3      838.32     1038.32     67.64 o 
  -3   6   3     5046.19     5431.84    147.13 o 
  -2   6   3      560.04      483.75     37.82 o 
  -1   6   3     2610.98     2581.35     71.94 o 
   0   6   3        3.02        5.78      6.27 o 
   1   6   3      721.28      713.09     28.37 o 
   2   6   3        4.39        3.22      5.74 o 
   3   6   3     5497.51     5816.55    295.41 o 
   4   6   3      910.00      900.63     58.70 o 
   5   6   3     5390.23     6089.17    207.68 o 
   6   6   3     6173.22     6398.43    290.28 o 
   7   6   3     1313.48     1442.31     65.33 o 
   8   6   3      779.29      615.46     90.16 o 
   9   6   3     2441.13     2471.12    236.24 o 
  10   6   3     2980.13     2785.21    353.88 o 
  11   6   3      235.18      171.31     79.72 o 
  12   6   3      239.18      136.29    161.83 o 
  13   6   3      158.61       80.31    106.44 o 
 -13   7   3      477.09      303.19    162.01 o 
 -12   7   3      319.87      271.97    129.86 o 
 -11   7   3       71.15       44.30     62.15 o 
 -10   7   3       28.59       23.51     27.53 o 
  -9   7   3      460.04      306.76     87.51 o 
  -8   7   3      657.29      685.58    108.89 o 
  -7   7   3      516.09      453.21     74.29 o 
  -6   7   3     2395.44     2854.64    220.02 o 
  -5   7   3     6064.32     6187.19    265.76 o 
  -4   7   3     1972.10     1832.07    139.09 o 
  -3   7   3     4130.69     3891.50    113.31 o 
  -2   7   3     5691.61     5587.29    155.84 o 
  -1   7   3     6028.95     6025.69    131.48 o 
   0   7   3     1532.07     1442.45     61.25 o 
   1   7   3      282.62      232.70     33.49 o 
   2   7   3       58.45       48.31     16.51 o 
   3   7   3      388.04      463.29     51.41 o 
   4   7   3     2043.88     2401.29     86.86 o 
   5   7   3      389.24      428.20     49.73 o 
   6   7   3     2022.42     2192.75     79.98 o 
   7   7   3      633.21      664.35     57.00 o 
   8   7   3      113.74       75.24     45.62 o 
   9   7   3      390.37      339.70     42.21 o 
  10   7   3      123.38       74.47     75.14 o 
  11   7   3       90.94       56.21     51.50 o 
  12   7   3      216.25      181.51    102.36 o 
  13   7   3      352.85      206.91    200.29 o 
 -13   8   3       44.48       40.46     37.62 o 
 -12   8   3        2.88       17.63     30.40 o 
 -11   8   3      200.20      177.89     95.83 o 
 -10   8   3       10.50       24.31     36.89 o 
  -9   8   3       64.70       41.72     29.65 o 
  -8   8   3      814.72      568.91     85.78 o 
  -7   8   3      275.58      245.23     35.98 o 
  -6   8   3      196.84      207.73     45.15 o 
  -5   8   3     2115.44     1917.29    175.26 o 
  -4   8   3     1517.32     1399.05     84.12 o 
  -3   8   3      977.43      916.59     76.73 o 
  -2   8   3      105.19      119.81     28.78 o 
  -1   8   3     2039.48     2105.01    103.26 o 
   0   8   3      186.91      142.36     30.78 o 
   1   8   3       37.52       45.71     23.15 o 
   2   8   3     1000.52     1026.61     53.36 o 
   3   8   3        6.99        7.81      8.90 o 
   4   8   3      248.52      251.58     36.88 o 
   5   8   3     1933.34     1895.43     99.24 o 
   6   8   3        4.15        5.44     10.03 o 
   7   8   3     1420.32     1388.53    129.36 o 
   8   8   3        2.98        7.74     14.99 o 
   9   8   3        9.96       17.28     26.71 o 
  10   8   3        2.35        8.27     25.46 o 
  11   8   3       27.25       31.33     43.11 o 
  12   8   3       72.31       55.42     59.15 o 
 -13   9   3      151.06       83.26     93.00 o 
 -12   9   3      180.68       90.85     95.50 o 
 -11   9   3      861.07      704.22    189.72 o 
 -10   9   3      441.33      378.28    139.53 o 
  -9   9   3        2.83        6.77     16.23 o 
  -8   9   3      371.95      300.73     62.94 o 
  -7   9   3       55.92       90.60     33.65 o 
  -6   9   3      123.73       89.22     37.24 o 
  -5   9   3      261.10      254.26     36.50 o 
  -4   9   3     1926.64     2013.83     90.81 o 
  -3   9   3      758.57      745.31     58.31 o 
  -2   9   3     3877.33     4272.46    115.25 o 
  -1   9   3     3342.26     3674.92    111.55 o 
   0   9   3     3339.83     3267.49    135.60 o 
   1   9   3      915.01      841.27     71.69 o 
   2   9   3      329.13      278.28     34.41 o 
   3   9   3     1907.51     2147.11    105.00 o 
   4   9   3      310.47      311.78     51.42 o 
   5   9   3      992.42     1001.11    119.98 o 
   6   9   3     2161.18     2159.27     82.09 o 
   7   9   3     1754.14     1686.42    198.33 o 
   8   9   3        8.23       32.28     46.65 o 
   9   9   3      533.58      386.26    157.71 o 
  10   9   3       93.71       76.97     67.43 o 
  11   9   3       10.40       13.76     32.89 o 
  12   9   3      364.04      266.35    198.62 o 
 -12  10   3        7.38       16.30     38.60 o 
 -11  10   3       71.99       49.22     45.56 o 
 -10  10   3       43.93       29.56     39.14 o 
  -9  10   3      274.30      217.08     46.45 o 
  -8  10   3       49.00       39.95     22.06 o 
  -7  10   3        0.20        6.89      8.11 o 
  -6  10   3        4.64       14.98     13.20 o 
  -5  10   3      132.73       94.25     14.92 o 
  -4  10   3       52.45       41.15     18.83 o 
  -3  10   3       37.32       37.35     20.16 o 
  -2  10   3       33.53       34.34     15.88 o 
  -1  10   3      203.98      200.96     41.04 o 
   0  10   3       43.71       54.76     23.92 o 
   1  10   3      180.86      195.13     36.92 o 
   2  10   3       38.76       39.29     22.17 o 
   3  10   3      127.69      112.07     52.91 o 
   4  10   3      217.06      205.84     58.94 o 
   5  10   3        0.25        7.49     10.52 o 
   6  10   3      300.45      264.43     92.80 o 
   7  10   3       51.40       36.86     32.37 o 
   8  10   3     1974.23     2043.19    181.18 o 
   9  10   3      489.18      313.60     80.04 o 
  10  10   3       49.19       46.72     57.54 o 
  11  10   3       59.40       20.99     36.75 o 
  12  10   3      120.38       52.78     49.33 o 
 -12  11   3      257.21      222.66    152.15 o 
 -11  11   3      153.41       99.45    106.78 o 
 -10  11   3      395.54      344.68    153.04 o 
  -9  11   3      684.65      750.33    234.34 o 
  -8  11   3      430.56      340.93     89.77 o 
  -7  11   3      487.89      426.49     68.77 o 
  -6  11   3      562.20      573.68     81.67 o 
  -5  11   3      411.89      360.36     38.85 o 
  -4  11   3      114.06      111.46     30.66 o 
  -3  11   3       43.53       60.38     26.21 o 
  -2  11   3       38.70       27.40     17.65 o 
  -1  11   3      456.76      441.69     65.90 o 
   0  11   3      196.46      172.83     35.38 o 
   1  11   3        3.59       11.63     11.92 o 
   2  11   3      861.60      933.32    105.27 o 
   3  11   3     1120.78     1314.78    129.15 o 
   4  11   3     2044.73     2209.42    134.07 o 
   5  11   3     2170.09     2216.66    196.55 o 
   6  11   3     2165.09     2294.27    275.26 o 
   7  11   3       95.18      112.56     86.17 o 
   8  11   3        4.07       13.85     46.83 o 
   9  11   3     1213.34     1237.53    240.03 o 
  10  11   3       79.81       23.78     40.05 o 
  11  11   3       80.38       82.27     70.18 o 
 -11  12   3       75.75       56.18     54.61 o 
 -10  12   3      374.07      318.24    112.56 o 
  -9  12   3      326.98      313.53     71.75 o 
  -8  12   3      350.41      256.49     47.04 o 
  -7  12   3     1626.23     1384.79    257.75 o 
  -6  12   3     2146.21     2158.73    262.73 o 
  -5  12   3      264.97      227.18     23.26 o 
  -4  12   3      414.43      330.69     57.87 o 
  -3  12   3     1195.62     1288.53     65.65 o 
  -2  12   3      406.22      334.55     47.86 o 
  -1  12   3       68.18       48.70     24.72 o 
   0  12   3       22.27       31.34     19.41 o 
   1  12   3        3.45        7.69     12.68 o 
   2  12   3       49.34       38.68     27.30 o 
   3  12   3        1.86        7.58     10.55 o 
   4  12   3        5.36        8.49     16.86 o 
   5  12   3        6.58        3.65     10.53 o 
   6  12   3      584.30      563.37     91.70 o 
   7  12   3      272.25      258.70    171.58 o 
   8  12   3     1690.64     1783.45    349.06 o 
   9  12   3      843.52      694.35    243.68 o 
  10  12   3      167.52      105.93     89.11 o 
  11  12   3      138.95       62.67     82.47 o 
 -11  13   3      368.87      225.41    132.75 o 
 -10  13   3      456.20      230.16    126.76 o 
  -9  13   3      350.49      261.98     86.85 o 
  -8  13   3      256.92      190.94     66.69 o 
  -7  13   3      569.32      532.49    163.06 o 
  -6  13   3       72.14       71.30     56.84 o 
  -5  13   3      174.06      153.16     39.14 o 
  -4  13   3     2723.25     2770.13    297.03 o 
  -3  13   3     1298.42     1580.01    123.15 o 
  -2  13   3     1124.04     1556.21    118.28 o 
  -1  13   3     4913.60     5403.87    246.76 o 
   0  13   3     2035.15     2429.27    123.29 o 
   1  13   3        3.13        7.67     13.53 o 
   2  13   3       72.40       77.86     36.24 o 
   3  13   3        4.58       19.01     16.27 o 
   4  13   3     1398.82     1257.14    128.02 o 
   5  13   3        2.13       14.74     14.82 o 
   6  13   3      256.95      226.62     72.25 o 
   7  13   3      174.34      120.01     80.38 o 
   8  13   3      422.94      316.75    149.41 o 
   9  13   3        4.97       63.73    100.83 o 
  10  13   3      359.79      200.33    168.19 o 
 -10  14   3      230.02      177.16    105.32 o 
  -9  14   3      237.42      291.94     90.32 o 
  -8  14   3       21.53       21.69     26.42 o 
  -7  14   3      137.93      132.80     75.09 o 
  -6  14   3      353.04      328.82     55.44 o 
  -5  14   3      491.63      518.64     90.50 o 
  -4  14   3      974.32      866.12    151.75 o 
  -3  14   3     1507.30     1409.63    210.73 o 
  -2  14   3     2403.75     2325.92    380.05 o 
  -1  14   3     1819.11     1795.42    272.35 o 
   0  14   3       82.86       73.85     38.12 o 
   1  14   3       61.51       51.55     25.11 o 
   2  14   3       49.97       53.43     34.79 o 
   3  14   3        0.06        1.95     16.43 o 
   4  14   3       86.05      108.40     53.89 o 
   5  14   3      224.58      177.29     53.44 o 
   6  14   3      358.32      364.54    114.38 o 
   7  14   3      408.17      376.72    190.79 o 
   8  14   3     1308.37     1221.45    473.24 o 
   9  14   3     1089.41     1016.83    456.34 o 
  10  14   3      472.38      410.46    291.72 o 
 -10  15   3       36.83       38.43     51.60 o 
  -9  15   3      250.83      251.45    120.41 o 
  -8  15   3       83.46       64.68     48.59 o 
  -7  15   3       91.91       74.71     49.23 o 
  -6  15   3      518.38      454.64    111.08 o 
  -5  15   3      107.71       91.60     63.86 o 
  -4  15   3        1.33        5.47      8.68 o 
  -3  15   3        2.10        9.16     13.39 o 
  -2  15   3      390.86      331.35     54.24 o 
  -1  15   3      199.07      189.40     64.45 o 
   0  15   3       24.65       39.72     28.08 o 
   1  15   3       47.88       55.24     31.06 o 
   2  15   3      736.27      830.91     93.86 o 
   3  15   3      957.93      986.87    142.82 o 
   4  15   3     1805.53     1877.88    288.00 o 
   5  15   3     1866.22     1703.62    292.90 o 
   6  15   3      711.66      590.74    116.38 o 
   7  15   3       45.68       53.11     37.33 o 
   8  15   3      123.55       47.98     81.04 o 
   9  15   3      885.69      968.96    282.96 o 
  -9  16   3      125.55      102.27     99.16 o 
  -8  16   3      313.71      373.46    165.97 o 
  -7  16   3      393.43      395.64    124.01 o 
  -6  16   3      608.83      536.13    116.28 o 
  -5  16   3      274.99      314.23     53.37 o 
  -4  16   3       30.56       45.69     33.91 o 
  -3  16   3      113.48       92.37     47.42 o 
  -2  16   3        3.57       11.51     14.26 o 
  -1  16   3       28.10       34.92     22.01 o 
   0  16   3        0.55       18.39     17.01 o 
   1  16   3       27.01       46.69     27.91 o 
   2  16   3       61.56       79.90     43.77 o 
   3  16   3      266.12      273.07     70.69 o 
   4  16   3       11.90       14.42     17.19 o 
   5  16   3       86.06       57.66     92.36 o 
   6  16   3      326.73      434.88    138.31 o 
   7  16   3      217.43      145.65    140.22 o 
   8  16   3      822.03      559.83    284.00 o 
   9  16   3      591.79      435.87    192.21 o 
  -8  17   3        6.36       27.78     58.97 o 
  -7  17   3        1.95       15.72     23.31 o 
  -6  17   3       22.85       23.87     26.14 o 
  -5  17   3      163.55      216.16     60.02 o 
  -4  17   3      521.48      620.27    133.18 o 
  -3  17   3      528.62      507.12    104.48 o 
  -2  17   3      459.69      413.37     78.26 o 
  -1  17   3      329.20      393.30     70.94 o 
   0  17   3      124.67      112.71     41.90 o 
   1  17   3      334.30      399.76     51.76 o 
   2  17   3      269.98      266.23     49.74 o 
   3  17   3      162.21      174.19     50.29 o 
   4  17   3       68.46       68.48     46.74 o 
   5  17   3      163.32      101.59     86.06 o 
   6  17   3      114.39      124.67     83.46 o 
   7  17   3      232.62      178.31    132.58 o 
   8  17   3      308.67      252.95    186.35 o 
  -7  18   3       18.88       18.28     32.89 o 
  -6  18   3      123.10      145.60     73.22 o 
  -5  18   3       59.18       40.66     30.09 o 
  -4  18   3       68.63       36.91     35.19 o 
  -3  18   3      161.50      185.56     63.18 o 
  -2  18   3        6.34        9.62     12.04 o 
  -1  18   3       75.66       48.23     34.86 o 
   0  18   3        8.46       15.40     17.11 o 
   1  18   3       33.60       30.70     27.07 o 
   2  18   3       94.02       65.19     30.65 o 
   3  18   3        9.90       16.80     25.12 o 
   4  18   3       22.47       19.05     17.87 o 
   5  18   3       35.46       18.78     26.41 o 
   6  18   3       34.24       53.36     36.73 o 
   7  18   3       81.32       52.63     53.70 o 
  -6  19   3      421.68      337.93    149.87 o 
  -5  19   3      423.66      310.66    153.05 o 
  -4  19   3      256.16      296.16    107.94 o 
  -3  19   3      198.34      231.24    127.27 o 
  -2  19   3       14.56       11.42     28.47 o 
  -1  19   3        1.05        8.41     13.51 o 
   0  19   3       80.11      213.88     85.45 o 
   1  19   3       46.18       59.07     43.67 o 
   2  19   3       81.99       92.79     52.00 o 
   3  19   3       64.84       58.40     40.71 o 
   4  19   3      219.46      228.52     65.03 o 
   5  19   3      239.82      214.43    128.35 o 
   6  19   3        8.62        5.66     26.59 o 
  -4  20   3       11.39       35.44     38.72 o 
  -3  20   3       32.35       37.98     40.61 o 
  -2  20   3       29.29       23.76     30.26 o 
  -1  20   3      132.48      140.81     72.77 o 
   0  20   3        4.31       10.89     16.66 o 
   1  20   3        0.75       13.18     16.96 o 
   2  20   3       36.98       39.49     35.37 o 
   3  20   3        2.71       19.37     32.30 o 
   4  20   3       35.24       36.03     44.10 o 
  -2  21   3       37.01       21.84     21.98 o 
  -1  21   3        4.68        6.83     23.22 o 
   0  21   3       12.07        4.65     11.71 o 
   1  21   3       91.21       90.84     56.35 o 
 -12   0   4     1213.32     1243.00    391.82 o 
 -11   0   4       11.39       10.87     24.78 o 
 -10   0   4      224.03      170.52     86.65 o 
  -9   0   4     1896.76     2039.54    182.03 o 
  -8   0   4     2119.70     2191.94    153.52 o 
  -7   0   4     1870.26     1826.88     84.11 o 
  -6   0   4      500.40      369.90     43.25 o 
  -5   0   4     1273.76     1248.25     41.48 o 
  -4   0   4      433.91      434.87     42.33 o 
  -3   0   4     2608.17     2437.14     90.60 o 
  -2   0   4     1728.32     1646.76     59.95 o 
  -1   0   4     6761.15     5694.73    401.81 o 
   0   0   4     8005.59     7078.48    197.46 o 
   1   0   4    10289.32     9968.89    494.74 o 
   2   0   4    24440.34    25643.64   2475.72 o 
   3   0   4     3826.12     4090.63    109.39 o 
   4   0   4     5500.92     6144.85    300.91 o 
   5   0   4       15.49        5.66     16.27 o 
   6   0   4      104.09      104.27     65.05 o 
   7   0   4     1403.01     1455.24    124.98 o 
   8   0   4      745.91      745.10    120.24 o 
   9   0   4       17.04       17.94     36.02 o 
  10   0   4      671.76      627.51     83.24 o 
  11   0   4      570.52      454.41     78.99 o 
  12   0   4      315.90      186.52    148.71 o 
 -12   1   4       25.83       23.48     52.59 o 
 -11   1   4        5.49       12.62     17.26 o 
 -10   1   4     2167.85     2088.02    173.71 o 
  -9   1   4      680.36      666.65     91.73 o 
  -8   1   4      981.90      994.81     91.18 o 
  -7   1   4     2780.63     2863.36    123.51 o 
  -6   1   4      784.97      732.10     46.06 o 
  -5   1   4     1076.87     1051.95     75.22 o 
  -4   1   4        1.98        6.18      5.59 o 
  -3   1   4      753.43      840.49     41.22 o 
  -2   1   4    10027.88     9245.79    349.10 o 
  -1   1   4       17.94       16.34     10.22 o 
   0   1   4    10317.85     8785.17    270.86 o 
   1   1   4     5170.31     4660.42    207.09 o 
   2   1   4     8251.91     8298.58    278.46 o 
   3   1   4    18284.07    19688.11    581.81 o 
   4   1   4     2868.73     2794.06     97.46 o 
   5   1   4      164.10       91.58     45.40 o 
   6   1   4      298.05      339.09     65.30 o 
   7   1   4      240.54      254.38    118.26 o 
   8   1   4     1047.82      959.11     72.55 o 
   9   1   4       54.84       27.72     20.60 o 
  10   1   4      264.74      180.39     77.36 o 
  11   1   4        0.13       -0.37     18.01 o 
  12   1   4       12.16        8.11     23.48 o 
 -12   2   4      324.92      223.65     85.65 o 
 -11   2   4     2987.86     3129.57    195.71 o 
 -10   2   4      986.70      941.51     91.36 o 
  -9   2   4      303.67      365.22     68.25 o 
  -8   2   4     1525.21     1479.95     59.67 o 
  -7   2   4     7740.07     7899.50    262.84 o 
  -6   2   4     6521.08     6198.10    444.78 o 
  -5   2   4     7254.11     7213.75    193.65 o 
  -4   2   4     9907.41    10114.58    277.09 o 
  -3   2   4     6265.36     6205.32    126.75 o 
  -2   2   4      226.02      200.26     13.27 o 
  -1   2   4     3688.35     3259.84     93.00 o 
   0   2   4       67.93       72.31     11.92 o 
   1   2   4      380.67      301.84     29.31 o 
   2   2   4     2876.79     2868.38     67.76 o 
   3   2   4     3740.81     3588.99    119.56 o 
   4   2   4       12.79       11.33     12.27 o 
   5   2   4     8646.99     9577.24    526.07 o 
   6   2   4     5657.75     6304.12    324.18 o 
   7   2   4     8016.08     8512.02    223.23 o 
   8   2   4     2802.44     3002.75    136.47 o 
   9   2   4     1238.37     1168.60    147.54 o 
  10   2   4     1774.46     1751.90    116.78 o 
  11   2   4      474.37      410.19     64.75 o 
  12   2   4      212.86       81.31    105.81 o 
  13   2   4       79.47       44.22     53.13 o 
 -12   3   4      105.83      108.61     69.14 o 
 -11   3   4      218.12      151.31     67.06 o 
 -10   3   4      191.77      107.31     65.62 o 
  -9   3   4      590.61      600.01     90.45 o 
  -8   3   4     3098.05     3001.01     81.51 o 
  -7   3   4      445.60      435.16     37.52 o 
  -6   3   4       96.77       96.42     13.98 o 
  -5   3   4       47.15       33.64     14.96 o 
  -4   3   4     2818.92     3241.49    127.74 o 
  -3   3   4     7839.55     7880.55    206.23 o 
  -2   3   4     2299.04     2227.06     89.18 o 
  -1   3   4      375.27      392.02     32.28 o 
   0   3   4      281.11      257.59     18.91 o 
   1   3   4      431.33      426.58     26.81 o 
   2   3   4      178.01      138.39     20.59 o 
   3   3   4     4724.94     5095.61    201.78 o 
   4   3   4      910.58      938.42     48.81 o 
   5   3   4       78.64       76.08     40.66 o 
   6   3   4      835.64      942.26    124.34 o 
   7   3   4     1252.06     1306.74     80.58 o 
   8   3   4     3633.31     3490.05    287.51 o 
   9   3   4      441.95      409.02     87.71 o 
  10   3   4       31.64       20.53     22.52 o 
  11   3   4       10.31       11.71     16.18 o 
  12   3   4        7.80        3.74     22.43 o 
  13   3   4        2.91        2.73     22.16 o 
 -12   4   4     1305.02     1085.99    175.62 o 
 -11   4   4       37.36       22.72     23.77 o 
 -10   4   4        3.86        7.75     14.95 o 
  -9   4   4      308.23      314.46     89.22 o 
  -8   4   4       12.07       14.74      8.75 o 
  -7   4   4      260.63      254.35     23.85 o 
  -6   4   4     5911.75     6279.33    182.69 o 
  -5   4   4     2365.26     2599.24    122.26 o 
  -4   4   4     1381.42     1459.64     73.23 o 
  -3   4   4     5716.68     5964.72    122.88 o 
  -2   4   4      990.03      911.47     47.72 o 
  -1   4   4      136.95      133.66     17.02 o 
   0   4   4     1571.63     1343.77    104.82 o 
   1   4   4       61.87       60.91     19.56 o 
   2   4   4      644.39      688.14     50.80 o 
   3   4   4     1197.65     1333.16     54.43 o 
   4   4   4     2238.71     2633.46    134.26 o 
   5   4   4       30.57       36.99     25.84 o 
   6   4   4      502.52      479.81     84.25 o 
   7   4   4      156.96      121.31     72.92 o 
   8   4   4       27.52        5.76     19.81 o 
   9   4   4      886.70      832.75    101.03 o 
  10   4   4      816.43      783.40    121.02 o 
  11   4   4      695.68      548.34    148.82 o 
  12   4   4      999.81      826.39    152.05 o 
  13   4   4     1211.00      897.33    239.16 o 
 -13   5   4        0.48        3.90     28.64 o 
 -12   5   4       94.61       74.31     48.00 o 
 -11   5   4       13.68       10.97     17.54 o 
 -10   5   4     1388.63     1135.43     86.15 o 
  -9   5   4        5.34       -1.10     18.56 o 
  -8   5   4      117.29      122.99     46.70 o 
  -7   5   4       66.68       77.47     40.50 o 
  -6   5   4        3.48        4.10      2.95 o 
  -5   5   4     1541.26     1644.04     56.85 o 
  -4   5   4       42.49       48.29     15.55 o 
  -3   5   4      192.46      219.49     29.67 o 
  -2   5   4      747.75      716.33     31.73 o 
  -1   5   4      633.69      639.10     41.94 o 
   0   5   4     1107.89     1008.35     78.98 o 
   1   5   4     1319.70     1346.43     56.69 o 
   2   5   4        4.53        5.07     10.45 o 
   3   5   4      796.10     1074.11     71.89 o 
   4   5   4        3.62        2.66     12.09 o 
   5   5   4     1302.37     1558.25    105.31 o 
   6   5   4      338.02      319.23     69.11 o 
   7   5   4       41.60       35.03     24.05 o 
   8   5   4       39.73       46.78     28.72 o 
   9   5   4       50.70       28.34     27.68 o 
  10   5   4       63.57       51.59     32.52 o 
  11   5   4       24.23        9.81     31.06 o 
  12   5   4       45.05       23.16     47.70 o 
  13   5   4      485.92      195.96    243.65 o 
 -13   6   4       20.79       29.41     55.70 o 
 -12   6   4       36.76       27.44     39.58 o 
 -11   6   4      222.59      117.80     71.79 o 
 -10   6   4      311.49      204.72    104.67 o 
  -9   6   4      522.04      486.62    137.17 o 
  -8   6   4      388.94      326.28     81.95 o 
  -7   6   4      697.41      735.10     94.00 o 
  -6   6   4      701.72      714.81     67.67 o 
  -5   6   4       39.29       33.48     11.92 o 
  -4   6   4      358.96      337.91     31.52 o 
  -3   6   4     1009.57      961.81     60.92 o 
  -2   6   4      524.86      436.89     38.86 o 
  -1   6   4     1667.47     1431.66    117.81 o 
   0   6   4      435.23      329.56     38.02 o 
   1   6   4       20.64       12.20      8.21 o 
   2   6   4      841.54      771.44     96.25 o 
   3   6   4      554.19      494.89     63.13 o 
   4   6   4       40.41       43.11     21.28 o 
   5   6   4     1581.77     1823.76    114.53 o 
   6   6   4     1569.67     1609.50    123.09 o 
   7   6   4     1144.68     1265.08    101.90 o 
   8   6   4      151.75      203.04     90.19 o 
   9   6   4      207.82      167.77     95.01 o 
  10   6   4       10.44       -0.64     41.03 o 
  11   6   4      104.27       74.68     62.11 o 
  12   6   4      342.34      160.97    186.03 o 
  13   6   4      508.91      259.20    235.70 o 
 -13   7   4      247.74      151.91     76.16 o 
 -12   7   4      482.93      320.77    167.10 o 
 -11   7   4     1070.00      962.30    201.97 o 
 -10   7   4      491.34      395.65     91.33 o 
  -9   7   4       17.99       23.58     30.25 o 
  -8   7   4       17.06       18.78     25.75 o 
  -7   7   4       51.87       30.16     13.61 o 
  -6   7   4       34.40       19.40     30.30 o 
  -5   7   4       30.43       39.36     11.10 o 
  -4   7   4      179.35      201.30     28.34 o 
  -3   7   4      184.59      192.95     24.29 o 
  -2   7   4       36.88       33.46     12.78 o 
  -1   7   4     1412.62     1484.17     98.18 o 
   0   7   4       15.10       12.93     12.24 o 
   1   7   4      690.20      643.73     75.82 o 
   2   7   4       14.12       37.76     21.49 o 
   3   7   4        0.95        8.41     15.04 o 
   4   7   4     1856.86     1909.77    100.35 o 
   5   7   4     1158.89     1139.28     82.57 o 
   6   7   4     1495.33     1682.91    102.39 o 
   7   7   4     2847.55     3278.07    270.57 o 
   8   7   4       26.93       15.35     27.10 o 
   9   7   4      188.88      111.09     67.03 o 
  10   7   4      803.47      753.61    162.06 o 
  11   7   4        1.14       20.00     34.29 o 
  12   7   4        9.97       12.18     33.52 o 
 -13   8   4      679.60      516.96    325.59 o 
 -12   8   4      191.76      162.20     67.56 o 
 -11   8   4      508.93      396.11    109.16 o 
 -10   8   4     1976.77     1865.73    344.35 o 
  -9   8   4     1650.45     1589.13    178.39 o 
  -8   8   4     1503.28     1474.19    182.14 o 
  -7   8   4     3129.82     3096.50    354.66 o 
  -6   8   4     3203.20     3267.40    310.10 o 
  -5   8   4     3104.85     3025.22    308.87 o 
  -4   8   4     3416.03     3312.63    156.98 o 
  -3   8   4     3945.15     4589.04    126.26 o 
  -2   8   4     1209.19     1225.58     83.23 o 
  -1   8   4      456.35      406.60     38.12 o 
   0   8   4      224.77      189.93     42.13 o 
   1   8   4     2672.92     2653.02    204.65 o 
   2   8   4     2092.54     2221.31    142.94 o 
   3   8   4     1808.73     1903.10    114.80 o 
   4   8   4     4432.44     4644.39    224.05 o 
   5   8   4     2573.15     2911.13    143.25 o 
   6   8   4      237.46      229.30     37.82 o 
   7   8   4      600.06      609.83     98.75 o 
   8   8   4     1365.14     1400.33    140.03 o 
   9   8   4     1881.76     1903.92    237.15 o 
  10   8   4      873.96      819.43    199.76 o 
  11   8   4      986.35      869.47    141.59 o 
  12   8   4      287.00      126.56    165.00 o 
 -12   9   4      567.54      381.05    160.23 o 
 -11   9   4      564.50      513.75    114.64 o 
 -10   9   4        8.07      -10.21     37.25 o 
  -9   9   4       62.81       54.28     37.32 o 
  -8   9   4      841.24      729.37     66.01 o 
  -7   9   4        0.03        4.87      9.94 o 
  -6   9   4        2.23       -0.47     11.58 o 
  -5   9   4     1040.97     1117.05     89.65 o 
  -4   9   4      207.14      200.69     30.36 o 
  -3   9   4      106.73      121.35     33.57 o 
  -2   9   4      130.65      123.53     36.06 o 
  -1   9   4        0.71       11.11     14.30 o 
   0   9   4       24.92       11.50     11.73 o 
   1   9   4        2.73        6.14     10.52 o 
   2   9   4      144.19      137.35     31.66 o 
   3   9   4      693.61      632.18     82.37 o 
   4   9   4     2315.22     2470.35    124.54 o 
   5   9   4     2388.63     2651.63     96.95 o 
   6   9   4     1538.06     1514.28    144.65 o 
   7   9   4     2613.85     2694.57    309.80 o 
   8   9   4     1169.34     1271.35    112.71 o 
   9   9   4        0.83       12.66     49.49 o 
  10   9   4        3.40        7.45     43.46 o 
  11   9   4      124.79       63.92     76.33 o 
  12   9   4        7.87        0.47     34.99 o 
 -12  10   4       14.66        1.29     36.67 o 
 -11  10   4       35.94       36.72     37.50 o 
 -10  10   4      220.55      153.40     73.47 o 
  -9  10   4      224.14      123.86     44.75 o 
  -8  10   4       70.94       35.74     20.62 o 
  -7  10   4       18.70       19.59     15.83 o 
  -6  10   4      215.79      147.47     34.96 o 
  -5  10   4      554.83      550.67     42.35 o 
  -4  10   4      158.52      144.19     25.48 o 
  -3  10   4      170.91      173.94     27.58 o 
  -2  10   4      766.40      790.02     86.07 o 
  -1  10   4      901.04      947.35     97.06 o 
   0  10   4      413.69      396.82     54.88 o 
   1  10   4      688.28      641.70     70.94 o 
   2  10   4     1038.30      923.07    112.17 o 
   3  10   4      422.26      420.10     63.45 o 
   4  10   4      665.35      612.49     73.14 o 
   5  10   4      137.87       52.51     42.20 o 
   6  10   4      311.36      192.05     57.12 o 
   7  10   4      134.03       59.54     52.39 o 
   8  10   4        3.55        4.03     30.82 o 
   9  10   4      547.58      552.07    124.31 o 
  10  10   4       32.62       45.33     66.59 o 
  11  10   4       17.17       28.16     33.14 o 
 -12  11   4      114.41       76.26     80.47 o 
 -11  11   4       14.72        0.55     34.64 o 
 -10  11   4      124.64       89.62     54.55 o 
  -9  11   4       46.77       56.43     50.13 o 
  -8  11   4      257.55      161.36     37.87 o 
  -7  11   4     1067.18      715.51    122.48 o 
  -6  11   4      149.48      107.63     49.08 o 
  -5  11   4        3.13        4.83      8.65 o 
  -4  11   4      344.68      307.20     33.01 o 
  -3  11   4       31.01       19.45     12.59 o 
  -2  11   4      181.90      192.79     48.98 o 
  -1  11   4       12.47       13.40     13.69 o 
   0  11   4      239.08      249.98     50.29 o 
   1  11   4      454.69      474.25     66.93 o 
   2  11   4      824.36      682.14     96.37 o 
   3  11   4      435.20      386.84     48.09 o 
   4  11   4      701.61      867.83    122.58 o 
   5  11   4      976.44     1078.49    142.99 o 
   6  11   4      466.97      499.09     74.69 o 
   7  11   4      206.49      227.38     39.86 o 
   8  11   4       61.34       51.68     45.97 o 
   9  11   4       13.76       14.74     34.26 o 
  10  11   4       38.25       50.26     48.25 o 
  11  11   4        4.48       12.04     19.92 o 
 -11  12   4       69.95       65.05     76.05 o 
 -10  12   4      263.40      199.08     96.07 o 
  -9  12   4     1010.87     1207.27    289.54 o 
  -8  12   4      992.75     1054.22    202.80 o 
  -7  12   4     1079.60      943.09    168.35 o 
  -6  12   4     2125.32     2127.74    329.23 o 
  -5  12   4     3191.84     3289.81    408.01 o 
  -4  12   4     1547.23     1387.70    122.22 o 
  -3  12   4     2352.40     2518.47    262.46 o 
  -2  12   4      395.45      427.52     43.50 o 
  -1  12   4       11.20       16.89     14.97 o 
   0  12   4      137.67      185.33     44.65 o 
   1  12   4      263.99      264.00     51.68 o 
   2  12   4       51.14       71.91     36.57 o 
   3  12   4     1310.99     1330.37    118.99 o 
   4  12   4     1221.50     1300.04    170.06 o 
   5  12   4      879.15      896.60    105.39 o 
   6  12   4      367.09      422.50     56.32 o 
   7  12   4      667.01      715.62    182.32 o 
   8  12   4      230.49      176.54    181.60 o 
   9  12   4      867.39      992.97    169.26 o 
  10  12   4      342.17      192.24    169.11 o 
  11  12   4      191.83      102.79    104.66 o 
 -11  13   4       33.45       32.07     43.74 o 
 -10  13   4      109.08       69.96     70.08 o 
  -9  13   4        0.32       13.76     39.00 o 
  -8  13   4       24.28        6.22     35.58 o 
  -7  13   4      111.30       68.18     34.29 o 
  -6  13   4        1.89        6.70     21.46 o 
  -5  13   4       23.76       13.17     17.79 o 
  -4  13   4      233.40      194.96     40.09 o 
  -3  13   4      552.81      602.31     80.24 o 
  -2  13   4       98.34      132.04     54.33 o 
  -1  13   4       15.18       21.89     19.34 o 
   0  13   4      345.23      403.74     63.25 o 
   1  13   4       19.28        7.87     11.89 o 
   2  13   4       28.52       13.96     18.45 o 
   3  13   4      383.00      323.12     45.27 o 
   4  13   4      121.77      119.61     65.87 o 
   5  13   4        6.11       11.21     19.65 o 
   6  13   4       73.88       52.89     39.97 o 
   7  13   4       67.25       61.64     53.63 o 
   8  13   4        0.94        1.75     26.16 o 
   9  13   4      282.57      182.57    163.68 o 
  10  13   4       12.96       15.94     40.48 o 
 -10  14   4      131.28      102.79     95.37 o 
  -9  14   4      376.19      380.00    150.79 o 
  -8  14   4      232.91      190.02     77.99 o 
  -7  14   4      221.77      117.38     63.20 o 
  -6  14   4      473.39      410.69    109.30 o 
  -5  14   4      297.75      326.40     69.33 o 
  -4  14   4      474.63      477.19     60.00 o 
  -3  14   4      304.88      302.82     47.44 o 
  -2  14   4      328.49      322.94     88.20 o 
  -1  14   4       18.40       31.04     19.35 o 
   0  14   4      109.10      144.45     58.86 o 
   1  14   4      126.69      108.04     44.59 o 
   2  14   4      210.33      195.37     63.35 o 
   3  14   4      426.99      410.04     63.37 o 
   4  14   4      777.40      721.72     95.94 o 
   5  14   4      187.07      163.55     50.59 o 
   6  14   4      433.65      432.24    103.17 o 
   7  14   4       95.88      125.24     92.70 o 
   8  14   4      526.89      377.56    200.69 o 
   9  14   4      143.18      113.52    104.93 o 
  10  14   4        9.52       12.60     52.31 o 
 -10  15   4       60.29       45.38     55.02 o 
  -9  15   4       26.76       23.69     27.25 o 
  -8  15   4      108.98       66.73     70.06 o 
  -7  15   4        0.61        7.37     24.22 o 
  -6  15   4       54.67       46.33     30.88 o 
  -5  15   4        7.87       10.52     12.71 o 
  -4  15   4        0.23        9.46     17.06 o 
  -3  15   4       34.70       36.78     21.93 o 
  -2  15   4      140.79      137.07     40.59 o 
  -1  15   4       41.73       28.85     27.73 o 
   0  15   4      227.40      196.95     51.84 o 
   1  15   4       23.71       28.33     20.42 o 
   2  15   4      183.64      177.47     48.33 o 
   3  15   4      260.52      238.33     53.09 o 
   4  15   4       58.27       57.27     39.59 o 
   5  15   4        0.20       11.99     15.89 o 
   6  15   4        7.57        3.00     18.92 o 
   7  15   4       57.41       22.32     27.99 o 
   8  15   4        1.73        1.06     28.63 o 
   9  15   4        9.49       10.37     42.99 o 
  -9  16   4       56.53       18.84     43.97 o 
  -8  16   4        3.57       14.34     30.66 o 
  -7  16   4       69.87       63.67     56.59 o 
  -6  16   4      216.19      259.22     60.86 o 
  -5  16   4       57.30       61.46     42.91 o 
  -4  16   4       14.02       19.78     26.94 o 
  -3  16   4       73.87       42.29     21.12 o 
  -2  16   4        2.03        3.07     16.69 o 
  -1  16   4      550.39      676.71     83.00 o 
   0  16   4      531.81      678.06     94.67 o 
   1  16   4      401.29      417.46     73.66 o 
   2  16   4      731.42      851.30    103.13 o 
   3  16   4      843.76      882.63    149.77 o 
   4  16   4      175.74      189.99     48.56 o 
   5  16   4      262.84      189.82    120.61 o 
   6  16   4       30.90       24.77     27.11 o 
   7  16   4       23.54       20.06     21.38 o 
   8  16   4       13.84       15.72     40.12 o 
  -8  17   4      365.67      373.59    226.40 o 
  -7  17   4      162.89      117.83     81.22 o 
  -6  17   4      104.07       75.90     60.10 o 
  -5  17   4      119.67       84.85     51.81 o 
  -4  17   4        5.84       10.14     29.74 o 
  -3  17   4      150.33      212.36     83.14 o 
  -2  17   4       12.72       22.99     19.42 o 
  -1  17   4       79.80       72.47     44.42 o 
   0  17   4       50.61       41.73     32.90 o 
   1  17   4      133.43       82.63     57.35 o 
   2  17   4      383.09      388.06    101.82 o 
   3  17   4      199.76      206.60     87.32 o 
   4  17   4      237.92      203.29    104.86 o 
   5  17   4      255.98      294.61    127.46 o 
   6  17   4      134.41      122.31    108.07 o 
   7  17   4       45.51       17.42     65.72 o 
  -7  18   4      487.28      449.80    276.76 o 
  -6  18   4      372.12      473.03    127.04 o 
  -5  18   4      864.92      929.57    165.91 o 
  -4  18   4      790.21      834.45    161.82 o 
  -3  18   4      315.99      427.36    103.28 o 
  -2  18   4      303.03      364.17     99.30 o 
  -1  18   4       67.69       57.17     37.42 o 
   0  18   4       98.55      120.41     51.17 o 
   1  18   4      412.59      481.60    108.09 o 
   2  18   4      115.46       98.79     56.06 o 
   3  18   4      201.80      182.20     51.65 o 
   4  18   4      696.94      740.55    183.06 o 
   5  18   4      186.14      104.42     75.90 o 
   6  18   4      198.94      162.18    114.88 o 
  -6  19   4       18.07       23.63     59.07 o 
  -5  19   4        3.22       19.62     24.43 o 
  -4  19   4        8.36        7.97     23.31 o 
  -3  19   4       26.31       23.64     27.87 o 
  -2  19   4       33.39       41.53     31.28 o 
  -1  19   4        4.52        9.70     22.82 o 
   0  19   4       24.23       20.24     21.29 o 
   1  19   4       52.80       57.24     42.13 o 
   2  19   4       37.17       29.04     28.91 o 
   3  19   4       25.17       36.60     33.54 o 
   4  19   4      211.75      182.25    128.82 o 
   5  19   4      158.30       61.67     61.96 o 
  -4  20   4       49.75       28.97     30.67 o 
  -3  20   4       28.44       23.58     23.00 o 
  -2  20   4        3.65       18.46     20.89 o 
  -1  20   4       38.26       29.03     42.41 o 
   0  20   4       78.87       55.03     39.38 o 
   1  20   4        1.46       12.24     14.48 o 
   2  20   4        1.27        4.68     23.14 o 
   3  20   4       48.21       46.66     58.55 o 
 -13   1   5      111.38       61.56     65.94 o 
 -12   1   5       16.76        4.87     69.70 o 
 -11   1   5      562.59      446.97     89.13 o 
 -10   1   5       82.96       81.43     38.82 o 
  -9   1   5      321.22      224.29     33.40 o 
  -8   1   5       46.24       29.29     12.80 o 
  -7   1   5      187.54      139.17     18.00 o 
  -6   1   5      227.89      235.30     17.72 o 
  -5   1   5      682.36      571.96     58.10 o 
  -4   1   5     1630.04     1481.71     63.82 o 
  -3   1   5     3239.83     3196.53    153.36 o 
  -2   1   5     2030.02     1922.35     48.65 o 
  -1   1   5       26.14       25.39     11.66 o 
   0   1   5       32.29       14.59      9.05 o 
   1   1   5     5215.14     5616.73    225.80 o 
   2   1   5     9584.47    10632.79    938.47 o 
   3   1   5     3383.48     3695.30    143.36 o 
   4   1   5      693.19      646.28     94.73 o 
   5   1   5      852.34      876.23    104.98 o 
   6   1   5       57.90       53.75     32.22 o 
   7   1   5      664.07      673.80    102.00 o 
   8   1   5       22.96       18.80     17.08 o 
   9   1   5     1656.13     1552.21    172.51 o 
  10   1   5      305.24      268.56     69.09 o 
  11   1   5      194.27      123.63     85.83 o 
  12   1   5     1076.05      840.27    159.10 o 
 -13   2   5        3.27       13.07     74.13 o 
 -12   2   5       20.90       24.76     69.32 o 
 -11   2   5        0.07        9.02     22.83 o 
 -10   2   5        2.21        9.06     28.74 o 
  -9   2   5       44.70       18.16     15.12 o 
  -8   2   5      150.96      129.12     19.10 o 
  -7   2   5      949.16      819.38     68.82 o 
  -6   2   5      418.02      427.52     35.50 o 
  -5   2   5      466.33      496.68     28.09 o 
  -4   2   5       17.58       25.38     14.43 o 
  -3   2   5     1247.85     1378.08     47.88 o 
  -2   2   5     6701.72     5803.86    365.34 o 
  -1   2   5     1675.12     1518.18     52.96 o 
   0   2   5      468.58      471.00     45.65 o 
   1   2   5      865.36      800.59     48.76 o 
   2   2   5     1586.26     1633.31     99.81 o 
   3   2   5       38.11       47.20     37.15 o 
   4   2   5      749.14      892.32    111.17 o 
   5   2   5      664.91      784.03     95.95 o 
   6   2   5       76.93       99.77     45.32 o 
   7   2   5     1370.01     1372.23     88.45 o 
   8   2   5      428.50      407.01    162.26 o 
   9   2   5      299.86      249.50     62.49 o 
  10   2   5        4.24        5.92     17.28 o 
  11   2   5        0.20        0.91     20.35 o 
  12   2   5       33.90       39.78     74.75 o 
  13   2   5      287.47      188.36    170.91 o 
 -13   3   5      430.57      305.53    185.74 o 
 -12   3   5      756.32      634.60    176.43 o 
 -11   3   5     1803.88     1702.52    264.48 o 
 -10   3   5     3632.31     3870.26    232.01 o 
  -9   3   5     2974.47     2913.42    247.57 o 
  -8   3   5     5427.41     5798.41    303.43 o 
  -7   3   5     5997.97     5577.84    303.22 o 
  -6   3   5     4029.41     4476.50    212.14 o 
  -5   3   5     3120.44     3343.60    170.31 o 
  -4   3   5     1844.71     2034.63     66.00 o 
  -3   3   5     1573.23     1579.59     48.13 o 
  -2   3   5     2653.61     2662.10     83.98 o 
  -1   3   5      300.29      216.31     26.27 o 
   0   3   5     1224.91     1109.51     52.25 o 
   1   3   5     4453.31     3909.70    172.25 o 
   2   3   5    10901.83     9291.96    656.86 o 
   3   3   5     8203.47     8571.82    759.56 o 
   4   3   5     5015.08     5162.16    185.46 o 
   5   3   5     6194.63     6598.23    235.14 o 
   6   3   5     4609.91     4953.65    265.27 o 
   7   3   5      376.12      433.78     80.83 o 
   8   3   5     1002.93      957.15    110.39 o 
   9   3   5     1948.50     1939.28    201.06 o 
  10   3   5      524.25      530.82     78.62 o 
  11   3   5      737.77      566.49     98.71 o 
  12   3   5      681.87      506.72    148.86 o 
  13   3   5      582.33      430.40    215.88 o 
 -13   4   5       86.36      121.46    169.14 o 
 -12   4   5       29.29       10.01     27.99 o 
 -11   4   5      129.30       74.99     48.84 o 
 -10   4   5       17.22       30.82     23.18 o 
  -9   4   5      472.08      373.21     64.97 o 
  -8   4   5     1088.17      874.04     83.59 o 
  -7   4   5      610.83      523.39     52.34 o 
  -6   4   5      681.76      719.95     56.86 o 
  -5   4   5     1605.29     1709.57     82.55 o 
  -4   4   5      235.59      219.38     28.64 o 
  -3   4   5      260.35      222.70     29.58 o 
  -2   4   5      690.68      650.24     37.40 o 
  -1   4   5        0.40        4.97      5.85 o 
   0   4   5     1562.08     1302.28     91.25 o 
   1   4   5     3538.76     3701.10    121.64 o 
   2   4   5     2905.59     2985.20    390.92 o 
   3   4   5      607.32      555.09     90.40 o 
   4   4   5     2199.50     2227.07    134.46 o 
   5   4   5        0.55        9.32     17.82 o 
   6   4   5      116.25      101.42     58.67 o 
   7   4   5        3.12        7.45     22.02 o 
   8   4   5        0.97       14.82     19.69 o 
   9   4   5        0.08        0.50     22.85 o 
  10   4   5        4.68        7.55     18.69 o 
  11   4   5        0.57       10.25     30.79 o 
  12   4   5      358.05      184.02    234.44 o 
  13   4   5       21.85       17.85     33.99 o 
 -13   5   5       17.84       64.36    122.76 o 
 -12   5   5       95.08       98.97    107.98 o 
 -11   5   5      284.73      175.30     81.62 o 
 -10   5   5      172.25      167.51     53.09 o 
  -9   5   5      391.62      354.96     71.36 o 
  -8   5   5       42.32       36.82     15.36 o 
  -7   5   5       19.50        8.57      4.07 o 
  -6   5   5        2.69        3.25      4.30 o 
  -5   5   5      123.34       99.09     11.97 o 
  -4   5   5      562.46      494.52     36.55 o 
  -3   5   5     1535.13     1430.12     61.61 o 
  -2   5   5      435.88      336.49     31.87 o 
  -1   5   5     1127.39      962.14     80.06 o 
   0   5   5      454.11      391.81     47.22 o 
   1   5   5      525.99      555.44     70.97 o 
   2   5   5       57.20       73.46     44.79 o 
   3   5   5      772.75      828.56     90.88 o 
   4   5   5     3013.53     3026.43    138.87 o 
   5   5   5      900.85      959.79    133.41 o 
   6   5   5     1390.62     1371.81     86.26 o 
   7   5   5     1203.29     1169.58    121.68 o 
   8   5   5       20.07       24.29     23.07 o 
   9   5   5     1030.26     1012.02     82.74 o 
  10   5   5      666.66      575.13    111.01 o 
  11   5   5     1229.88      924.82    194.40 o 
  12   5   5     2068.32     1615.95    280.19 o 
 -13   6   5       18.89       10.94     41.62 o 
 -12   6   5       83.35       58.88     78.04 o 
 -11   6   5       77.24       43.58     30.93 o 
 -10   6   5      319.63      242.65     84.52 o 
  -9   6   5     1093.25      998.87    141.14 o 
  -8   6   5      141.86      102.63     42.03 o 
  -7   6   5      316.43      243.90     33.09 o 
  -6   6   5      335.20      273.96     26.68 o 
  -5   6   5     2247.81     2225.57    208.96 o 
  -4   6   5     2286.92     2573.61     83.31 o 
  -3   6   5      395.33      390.98     36.29 o 
  -2   6   5      831.85      849.38     43.75 o 
  -1   6   5       94.63      102.54     18.12 o 
   0   6   5       67.46       99.32     17.81 o 
   1   6   5      215.22      174.62     46.59 o 
   2   6   5     2424.96     2474.68    109.00 o 
   3   6   5       61.13       81.80     63.39 o 
   4   6   5     2380.98     2301.18    157.71 o 
   5   6   5     2693.89     2675.30    185.66 o 
   6   6   5      154.79      131.70     69.04 o 
   7   6   5     2181.48     2216.37    198.12 o 
   8   6   5      405.14      325.49     74.99 o 
   9   6   5        3.12       13.70     25.65 o 
  10   6   5        1.66        9.77     27.15 o 
  11   6   5       77.26       64.48     68.77 o 
  12   6   5      649.39      531.02    140.22 o 
 -13   7   5      390.54      295.17    206.73 o 
 -12   7   5      753.79      785.66    174.66 o 
 -11   7   5      121.94      138.47     91.49 o 
 -10   7   5     1225.38     1211.04    138.24 o 
  -9   7   5     2287.22     2082.53    136.68 o 
  -8   7   5     3864.23     4249.12    389.60 o 
  -7   7   5     3735.76     3244.19    337.55 o 
  -6   7   5     3577.63     3345.30    244.90 o 
  -5   7   5     1998.73     1642.93    261.74 o 
  -4   7   5      428.18      336.56     44.28 o 
  -3   7   5      256.17      236.16     30.20 o 
  -2   7   5      230.14      164.75     20.91 o 
  -1   7   5       60.53       58.12     20.12 o 
   0   7   5     1944.85     1862.84    119.90 o 
   1   7   5      969.90      875.61     91.22 o 
   2   7   5     1976.02     1872.11     78.16 o 
   3   7   5     6225.67     5889.58    225.81 o 
   4   7   5     7492.62     8998.66    454.58 o 
   5   7   5     4845.84     5286.03    297.35 o 
   6   7   5     6938.60     7966.79    303.28 o 
   7   7   5     2740.83     3023.81    329.85 o 
   8   7   5      736.99      735.78     98.78 o 
   9   7   5      421.10      420.95     85.22 o 
  10   7   5      207.59      152.63    120.47 o 
  11   7   5      143.76       79.52     73.11 o 
  12   7   5       31.41       27.64     47.44 o 
 -13   8   5       14.00        6.50     36.61 o 
 -12   8   5       63.68       58.15     58.71 o 
 -11   8   5       41.52       36.11     44.77 o 
 -10   8   5       18.38       14.90     24.94 o 
  -9   8   5       53.75       46.85     29.20 o 
  -8   8   5      472.94      364.91     70.62 o 
  -7   8   5       21.78       12.68     14.06 o 
  -6   8   5       29.91       15.89     15.27 o 
  -5   8   5      281.42      301.52     28.50 o 
  -4   8   5       50.40       33.83     16.07 o 
  -3   8   5        5.35        2.25      8.49 o 
  -2   8   5      672.59      606.08     47.71 o 
  -1   8   5        0.30        3.43      7.93 o 
   0   8   5       29.81       19.68     17.87 o 
   1   8   5      366.35      334.71     46.96 o 
   2   8   5      291.93      269.42     44.15 o 
   3   8   5       24.42       35.92     20.27 o 
   4   8   5      610.54      622.14    103.85 o 
   5   8   5        0.34        8.97     30.10 o 
   6   8   5       20.29       12.75     19.66 o 
   7   8   5        2.37        9.68     24.63 o 
   8   8   5       15.46        7.16     20.41 o 
   9   8   5       76.61       34.01     39.46 o 
  10   8   5       30.96       19.11     40.59 o 
  11   8   5        1.63        6.16     34.47 o 
  12   8   5       73.92       18.49     61.66 o 
 -12   9   5      117.32       80.54    140.40 o 
 -11   9   5      195.99      151.21     98.17 o 
 -10   9   5        8.19       22.28     34.84 o 
  -9   9   5      202.25      154.17     94.61 o 
  -8   9   5      384.36      328.41     64.17 o 
  -7   9   5      477.02      367.87     51.08 o 
  -6   9   5      314.91      246.80     43.61 o 
  -5   9   5      159.79      170.09     20.36 o 
  -4   9   5        5.91       10.02      9.64 o 
  -3   9   5       22.65       47.65     20.19 o 
  -2   9   5       98.50       94.68     41.43 o 
  -1   9   5     2609.49     2561.72    186.78 o 
   0   9   5     1153.78     1117.67     64.76 o 
   1   9   5      745.31      609.04     92.91 o 
   2   9   5      715.68      682.26     77.47 o 
   3   9   5      519.67      462.11     65.78 o 
   4   9   5      130.26      101.18     53.40 o 
   5   9   5      910.19      927.15     75.38 o 
   6   9   5     1391.25     1412.40    161.65 o 
   7   9   5     1719.61     1880.11    184.94 o 
   8   9   5      124.55      108.13     61.60 o 
   9   9   5       53.68       41.25     61.18 o 
  10   9   5      435.68      210.27    196.32 o 
  11   9   5       78.86       41.70     37.36 o 
 -12  10   5       80.61       18.71     34.56 o 
 -11  10   5        4.82        7.02     21.28 o 
 -10  10   5      211.25      142.51     99.17 o 
  -9  10   5       15.69       17.54     24.88 o 
  -8  10   5       34.51       13.05     36.10 o 
  -7  10   5       10.10       19.10     14.78 o 
  -6  10   5        6.40        7.60     10.23 o 
  -5  10   5        7.37        5.49      6.69 o 
  -4  10   5        5.17        6.08      8.73 o 
  -3  10   5        2.53        7.10      8.42 o 
  -2  10   5      288.13      325.76     39.78 o 
  -1  10   5       11.19       16.40     14.68 o 
   0  10   5       90.46      111.24     50.02 o 
   1  10   5      155.93      170.54     35.57 o 
   2  10   5       36.11       39.09     25.34 o 
   3  10   5      438.68      372.14     56.57 o 
   4  10   5       12.62        9.97     11.82 o 
   5  10   5       31.87       31.27     24.41 o 
   6  10   5       41.64       39.51     23.51 o 
   7  10   5       44.47       30.68     36.67 o 
   8  10   5        4.64        4.22     27.19 o 
   9  10   5        0.29        0.06     35.97 o 
  10  10   5        4.34        6.15     29.69 o 
  11  10   5       64.00       24.96     40.90 o 
 -11  11   5      350.37      175.94    150.51 o 
 -10  11   5       17.30       16.16     25.79 o 
  -9  11   5        1.67        6.54     14.08 o 
  -8  11   5       99.02       60.96     50.09 o 
  -7  11   5      507.25      370.82     69.56 o 
  -6  11   5      656.12      553.55     62.27 o 
  -5  11   5     1035.27      885.10    118.71 o 
  -4  11   5      816.64      874.16     65.50 o 
  -3  11   5      242.84      246.99     37.90 o 
  -2  11   5       11.89       24.86     22.39 o 
  -1  11   5       23.35       17.87     16.25 o 
   0  11   5      184.15      191.46     36.95 o 
   1  11   5       49.91       89.43     36.89 o 
   2  11   5       44.70       36.52     28.49 o 
   3  11   5      126.73       89.37     30.88 o 
   4  11   5      745.43      844.44    102.73 o 
   5  11   5       13.26       17.34     13.14 o 
   6  11   5        1.67        3.23     14.86 o 
   7  11   5      202.41      197.42     40.54 o 
   8  11   5       57.03       36.43     47.96 o 
   9  11   5       11.31       12.41     29.23 o 
  10  11   5      256.01      163.33    131.43 o 
  11  11   5      475.22      255.14    182.09 o 
 -11  12   5       28.63       18.55     34.21 o 
 -10  12   5        3.28       14.98     31.20 o 
  -9  12   5      196.01       99.56     63.42 o 
  -8  12   5      213.94      167.56     51.64 o 
  -7  12   5      179.58      171.83    116.24 o 
  -6  12   5       76.42       61.00     29.04 o 
  -5  12   5      233.45      206.26     47.15 o 
  -4  12   5        1.98        7.76     11.71 o 
  -3  12   5      119.23      123.08     47.84 o 
  -2  12   5      162.77      201.44     44.61 o 
  -1  12   5      440.13      412.33     47.74 o 
   0  12   5     1256.11     1375.78     77.70 o 
   1  12   5      414.92      365.53     79.42 o 
   2  12   5      797.82      672.81     89.15 o 
   3  12   5      496.01      462.22     69.90 o 
   4  12   5       31.41       48.91     32.39 o 
   5  12   5        1.74       12.00     18.25 o 
   6  12   5       25.17       12.88     20.14 o 
   7  12   5       82.28       86.79     64.12 o 
   8  12   5      203.42       90.83     87.46 o 
   9  12   5       77.66       59.17     57.45 o 
  10  12   5       34.16       26.67     37.84 o 
 -11  13   5      500.31      363.16    215.34 o 
 -10  13   5      750.38      744.62    214.83 o 
  -9  13   5     2095.11     2291.68    287.27 o 
  -8  13   5     1849.37     2068.02    288.28 o 
  -7  13   5     1338.43     1605.50    299.56 o 
  -6  13   5     1552.51     1561.11    306.81 o 
  -5  13   5      698.95      630.86     75.43 o 
  -4  13   5      286.39      244.66     38.88 o 
  -3  13   5       33.17       22.35     14.18 o 
  -2  13   5      801.55      820.23    126.33 o 
  -1  13   5     3169.72     3397.09    285.47 o 
   0  13   5     1929.14     1903.74    182.87 o 
   1  13   5      995.86     1117.16    113.73 o 
   2  13   5     1665.92     1796.92    170.42 o 
   3  13   5     1339.86     1482.65    136.43 o 
   4  13   5      566.74      625.97     94.93 o 
   5  13   5     1076.24     1181.58    111.24 o 
   6  13   5     1278.46     1393.15    224.66 o 
   7  13   5     1680.15     2104.41    278.97 o 
   8  13   5      300.40      181.70    137.50 o 
   9  13   5        9.09       20.39     23.72 o 
  10  13   5      571.00      345.31    233.39 o 
 -10  14   5       38.43       31.61     44.21 o 
  -9  14   5       13.58       17.83     37.16 o 
  -8  14   5      212.46      169.74     62.91 o 
  -7  14   5      504.35      459.93    151.28 o 
  -6  14   5       52.92       33.35     24.74 o 
  -5  14   5       36.20       50.49     26.25 o 
  -4  14   5       47.61       50.35     26.15 o 
  -3  14   5      148.29      124.82     52.27 o 
  -2  14   5      985.46     1068.66    104.64 o 
  -1  14   5      364.20      350.63     64.72 o 
   0  14   5       62.56       70.37     32.83 o 
   1  14   5      149.19      176.47     62.56 o 
   2  14   5      169.34      140.57     36.78 o 
   3  14   5      291.64      298.10     84.11 o 
   4  14   5      209.21      185.77     85.39 o 
   5  14   5       27.07        8.38     16.61 o 
   6  14   5       13.93       14.84     35.52 o 
   7  14   5      134.22       86.59     57.96 o 
   8  14   5      130.33       70.97     81.02 o 
   9  14   5       28.48       15.58     29.63 o 
  -9  15   5       26.37       30.00     48.33 o 
  -8  15   5      157.42       92.22     77.09 o 
  -7  15   5       46.58       50.38     38.43 o 
  -6  15   5      126.23       83.10     39.97 o 
  -5  15   5      315.55      357.41     78.32 o 
  -4  15   5      279.79      192.44     80.92 o 
  -3  15   5      587.09      637.51     74.22 o 
  -2  15   5       31.93       17.88     16.56 o 
  -1  15   5      139.82      103.13     43.11 o 
   0  15   5       69.35       86.23     39.78 o 
   1  15   5        3.42        5.13     15.53 o 
   2  15   5       93.98       89.93     54.80 o 
   3  15   5      143.25      102.25     43.52 o 
   4  15   5      448.30      300.21     55.77 o 
   5  15   5       94.37       93.61     44.79 o 
   6  15   5      183.85      160.01    141.19 o 
   7  15   5        5.96        9.35     22.37 o 
   8  15   5        4.01        6.81     23.37 o 
   9  15   5        1.57       57.32     87.42 o 
  -8  16   5        4.56        7.13     22.87 o 
  -7  16   5        0.41       12.78     24.40 o 
  -6  16   5       10.22        7.69     19.97 o 
  -5  16   5       24.68       20.17     20.11 o 
  -4  16   5        9.41        9.53     13.67 o 
  -3  16   5        1.05        6.06     11.31 o 
  -2  16   5       92.15       79.35     38.69 o 
  -1  16   5        0.03        7.26     22.96 o 
   0  16   5      365.80      427.09     75.83 o 
   1  16   5      166.15      196.65     77.71 o 
   2  16   5       63.31       61.62     34.24 o 
   3  16   5       57.92       49.41     30.33 o 
   4  16   5        9.35        4.04     14.85 o 
   5  16   5      195.70      103.89     66.06 o 
   6  16   5       11.28       16.49     23.52 o 
   7  16   5        6.32       13.02     22.93 o 
   8  16   5      195.27      102.56    127.83 o 
  -8  17   5       51.99       70.97     91.30 o 
  -7  17   5       83.62       91.08     86.69 o 
  -6  17   5      213.03      280.40     60.14 o 
  -5  17   5      118.42      120.13     64.65 o 
  -4  17   5      280.50      269.78     98.54 o 
  -3  17   5      116.21       87.72     61.79 o 
  -2  17   5      357.30      424.43     89.93 o 
  -1  17   5      504.26      638.77    113.67 o 
   0  17   5      427.78      497.62     91.51 o 
   1  17   5      499.02      532.41    126.89 o 
   2  17   5      827.37      857.82    181.27 o 
   3  17   5      814.46      809.00    126.31 o 
   4  17   5      634.18      678.17    111.44 o 
   5  17   5      336.42      395.21    141.83 o 
   6  17   5       92.38      100.17     64.30 o 
   7  17   5      385.73      321.05    184.32 o 
  -7  18   5        0.02       13.70     51.64 o 
  -6  18   5      115.87       86.19     67.10 o 
  -5  18   5        7.73       12.77     56.94 o 
  -4  18   5       12.14       10.57     24.00 o 
  -3  18   5       51.87       24.83     28.12 o 
  -2  18   5       41.02       29.48     27.60 o 
  -1  18   5        4.31        5.38     15.70 o 
   0  18   5       27.72       25.88     33.26 o 
   1  18   5       47.49       31.86     32.44 o 
   2  18   5       37.94       26.72     17.57 o 
   3  18   5       52.25       69.15     48.01 o 
   4  18   5        8.26        8.72     29.02 o 
   5  18   5       10.55       36.21     47.63 o 
   6  18   5       67.75       35.75     39.15 o 
  -5  19   5      279.80      275.58    156.66 o 
  -4  19   5      184.74      181.72    104.77 o 
  -3  19   5       89.98       56.45     47.86 o 
  -2  19   5        4.88       21.71     26.04 o 
  -1  19   5        8.11       13.33     22.06 o 
   0  19   5        4.06        4.66     13.22 o 
   1  19   5       86.34       79.18     43.03 o 
   2  19   5      151.56      167.01     83.33 o 
   3  19   5      143.00      119.18     80.20 o 
   4  19   5      713.33      673.20    339.81 o 
  -3  20   5        2.37        6.02     25.48 o 
  -2  20   5        3.50       21.30     31.30 o 
  -1  20   5       18.78       25.81     21.97 o 
   0  20   5       10.14       11.05     19.35 o 
   1  20   5       18.85       19.67     24.07 o 
   2  20   5       47.08       60.70     44.94 o 
 -13   0   6       33.85       24.39    123.71 o 
 -12   0   6        1.87       18.11     58.43 o 
 -11   0   6       33.25       31.98     70.77 o 
 -10   0   6      146.35      125.60     61.24 o 
  -9   0   6        5.59       20.94     28.73 o 
  -8   0   6      735.88      812.43     66.51 o 
  -7   0   6      413.46      425.34     68.53 o 
  -6   0   6      497.17      485.91     66.04 o 
  -5   0   6     1814.59     1693.85    166.05 o 
  -4   0   6      454.58      304.18     75.16 o 
  -3   0   6      350.68      297.12     42.85 o 
  -2   0   6      174.08      192.73     54.55 o 
  -1   0   6     1150.91     1139.37     79.76 o 
   0   0   6     4595.02     4501.62    164.12 o 
   1   0   6      379.02      333.47     63.82 o 
   2   0   6     1647.19     1798.41    145.66 o 
   3   0   6     1042.01     1048.30    107.06 o 
   4   0   6      523.63      498.08    132.44 o 
   5   0   6     2087.62     2351.55    187.00 o 
   6   0   6       17.82       20.17     22.76 o 
   7   0   6      298.89      357.81    189.51 o 
   8   0   6      124.70      137.86    103.73 o 
   9   0   6      494.36      434.01    195.63 o 
  10   0   6      640.06      477.57    409.43 o 
  11   0   6      407.27      185.73    197.66 o 
  12   0   6      119.64       52.59     36.04 o 
 -13   1   6       75.00       33.82     70.58 o 
 -12   1   6      413.99      204.07    209.29 o 
 -11   1   6      621.86      550.55    131.07 o 
 -10   1   6     1105.33     1125.81    100.56 o 
  -9   1   6      712.33      690.44     86.60 o 
  -8   1   6      621.48      657.70     79.05 o 
  -7   1   6      792.83      765.88     93.95 o 
  -6   1   6        3.84       10.55     14.10 o 
  -5   1   6       64.95       51.18     18.90 o 
  -4   1   6        4.70       13.52     15.36 o 
  -3   1   6      661.95      656.24     71.01 o 
  -2   1   6     3520.40     3814.65    128.89 o 
  -1   1   6     2641.80     3023.56     83.72 o 
   0   1   6     1044.07     1079.94     59.01 o 
   1   1   6       52.88       74.10     28.72 o 
   2   1   6      923.66     1109.32    129.28 o 
   3   1   6      505.07      646.31     96.41 o 
   4   1   6     1504.70     1600.73     89.14 o 
   5   1   6     1578.13     1696.35    115.39 o 
   6   1   6      517.00      496.24    139.28 o 
   7   1   6      830.63      840.99     80.28 o 
   8   1   6      427.89      393.17    150.66 o 
   9   1   6       60.43       35.08     32.36 o 
  10   1   6       11.00       22.29     23.38 o 
  11   1   6      180.46       72.25     82.61 o 
  12   1   6      650.79      544.37    103.92 o 
 -13   2   6      160.92       92.64    162.00 o 
 -12   2   6     1060.90      867.57    255.75 o 
 -11   2   6     3052.21     2457.41    372.70 o 
 -10   2   6     1039.53     1033.10     97.62 o 
  -9   2   6     1027.75      939.06     98.04 o 
  -8   2   6     2845.18     2703.04    175.26 o 
  -7   2   6     4050.81     4061.47    130.24 o 
  -6   2   6     2265.53     2117.03     87.84 o 
  -5   2   6      277.95      304.52     28.79 o 
  -4   2   6     2184.61     2323.95    115.19 o 
  -3   2   6      478.44      537.90     62.23 o 
  -2   2   6     2037.31     1785.26    124.39 o 
  -1   2   6     8383.47     7607.05    421.23 o 
   0   2   6     2336.11     1986.27     69.98 o 
   1   2   6    11818.25    10879.94    374.84 o 
   2   2   6    23921.18    20912.43    453.80 o 
   3   2   6     2384.80     2323.72    212.89 o 
   4   2   6     2696.37     2678.53    120.72 o 
   5   2   6     5710.27     6062.48    318.67 o 
   6   2   6     1098.82     1185.87    102.04 o 
   7   2   6      114.21       91.24     49.95 o 
   8   2   6     1214.45     1164.63    145.17 o 
   9   2   6     1420.62     1409.41    115.63 o 
  10   2   6      530.00      446.31     70.19 o 
  11   2   6      550.34      444.62    137.98 o 
  12   2   6     2472.82     1990.49    433.57 o 
 -13   3   6       63.26       14.64     66.42 o 
 -12   3   6       48.43       26.83     44.45 o 
 -11   3   6        5.58       11.88     34.51 o 
 -10   3   6      276.60      257.60     66.55 o 
  -9   3   6      536.03      462.49     60.02 o 
  -8   3   6      390.19      354.15     57.68 o 
  -7   3   6      425.57      395.67     32.66 o 
  -6   3   6      109.46       95.96     14.61 o 
  -5   3   6      105.45      102.43     23.45 o 
  -4   3   6      577.84      605.00     54.09 o 
  -3   3   6      364.20      332.57     45.10 o 
  -2   3   6      831.35      934.75     53.27 o 
  -1   3   6      283.51      324.97     56.16 o 
   0   3   6      188.82      188.45     29.62 o 
   1   3   6      456.91      578.75     92.40 o 
   2   3   6      507.48      687.74    117.57 o 
   3   3   6      418.19      473.29     62.16 o 
   4   3   6      428.42      423.85     80.44 o 
   5   3   6      905.33      901.91    129.23 o 
   6   3   6      392.17      436.12    143.61 o 
   7   3   6      354.35      376.39    127.99 o 
   8   3   6       81.83       91.43     58.42 o 
   9   3   6      278.39      248.43    102.75 o 
  10   3   6      380.42      248.60    108.95 o 
  11   3   6       63.93       38.24     32.72 o 
  12   3   6      533.01      388.60    209.93 o 
 -13   4   6        7.46       28.01     88.12 o 
 -12   4   6      306.08      182.24    118.23 o 
 -11   4   6       92.10       68.22     55.56 o 
 -10   4   6       74.81       67.28     38.63 o 
  -9   4   6      287.38      292.23     53.53 o 
  -8   4   6      807.66      788.41     89.53 o 
  -7   4   6      454.26      426.52     39.23 o 
  -6   4   6      485.63      490.87     52.11 o 
  -5   4   6     2721.99     3144.27    130.04 o 
  -4   4   6     1829.85     1955.91     66.60 o 
  -3   4   6     3242.43     3341.69    114.77 o 
  -2   4   6      369.17      271.51     33.60 o 
  -1   4   6      247.71      157.83     27.08 o 
   0   4   6      737.09      693.35     82.68 o 
   1   4   6      556.83      491.58     84.77 o 
   2   4   6      336.01      329.79     67.39 o 
   3   4   6      331.48      335.00     65.81 o 
   4   4   6       74.66       99.03     50.29 o 
   5   4   6      392.72      459.35     88.72 o 
   6   4   6      300.46      374.32    141.47 o 
   7   4   6       11.64       21.13     24.99 o 
   8   4   6       16.27       13.99     16.44 o 
   9   4   6     1071.75      975.76     93.85 o 
  10   4   6      351.35      256.77    125.15 o 
  11   4   6      221.52       86.15    102.83 o 
  12   4   6      785.40      403.96    180.72 o 
 -13   5   6       27.61        5.01     76.58 o 
 -12   5   6        7.39       16.98     32.79 o 
 -11   5   6      367.92      291.82    155.09 o 
 -10   5   6      190.68      157.86     73.06 o 
  -9   5   6      473.21      392.87     93.53 o 
  -8   5   6      722.46      623.85     77.36 o 
  -7   5   6       53.54       33.93     13.08 o 
  -6   5   6        0.76        3.82      9.46 o 
  -5   5   6      390.38      422.76     50.67 o 
  -4   5   6      208.16      199.10     22.50 o 
  -3   5   6     1456.32     1628.46     62.78 o 
  -2   5   6     1714.32     1813.49     95.55 o 
  -1   5   6      292.87      227.74     32.65 o 
   0   5   6       97.27       96.15     30.44 o 
   1   5   6        4.17        6.79     10.28 o 
   2   5   6      107.38      122.65     64.97 o 
   3   5   6      311.93      312.82     52.94 o 
   4   5   6      271.75      236.65     53.56 o 
   5   5   6       37.50       30.70     22.39 o 
   6   5   6      122.33      127.59     74.75 o 
   7   5   6      311.07      273.56    123.33 o 
   8   5   6       60.96       39.75     35.52 o 
   9   5   6       17.19       12.88     20.94 o 
  10   5   6       41.78       35.81     32.83 o 
  11   5   6      120.83       66.40     73.03 o 
  12   5   6        2.00       12.38     31.62 o 
 -13   6   6        8.33        6.02     25.14 o 
 -12   6   6       57.40       47.80     76.89 o 
 -11   6   6        2.68       10.67     20.54 o 
 -10   6   6       11.69       13.57     24.40 o 
  -9   6   6      525.36      450.58     57.43 o 
  -8   6   6     1238.45     1150.67    137.95 o 
  -7   6   6     2736.17     2781.53    201.29 o 
  -6   6   6     1934.08     1901.86    125.31 o 
  -5   6   6      110.31       87.99     19.34 o 
  -4   6   6       28.18       17.58     10.02 o 
  -3   6   6       82.19       95.66     18.66 o 
  -2   6   6      121.99      108.63     19.89 o 
  -1   6   6      353.71      320.80     37.12 o 
   0   6   6      123.47       94.92     38.05 o 
   1   6   6      369.49      362.98     48.17 o 
   2   6   6      194.83      208.59     44.28 o 
   3   6   6        6.48       11.06     18.63 o 
   4   6   6        4.58       17.27     18.63 o 
   5   6   6      540.63      615.87    110.73 o 
   6   6   6      533.17      556.10    101.47 o 
   7   6   6      710.51      769.61    145.54 o 
   8   6   6     1175.18     1141.24    120.00 o 
   9   6   6      955.03      955.34    122.90 o 
  10   6   6      333.45      230.91    148.90 o 
  11   6   6      106.20       33.82     54.80 o 
  12   6   6       89.07       32.68     51.16 o 
 -13   7   6       30.03       13.12     56.28 o 
 -12   7   6        9.97       22.27     52.55 o 
 -11   7   6       64.52       52.68     64.13 o 
 -10   7   6      718.01      570.63    111.67 o 
  -9   7   6      259.78      252.58     50.85 o 
  -8   7   6       11.07        1.61     15.80 o 
  -7   7   6      467.87      403.01     82.69 o 
  -6   7   6     1385.85     1272.71     67.47 o 
  -5   7   6      359.65      361.54     43.17 o 
  -4   7   6      122.98      117.06     21.65 o 
  -3   7   6       25.19       28.70     11.52 o 
  -2   7   6     1373.19     1432.29     75.77 o 
  -1   7   6       67.26       65.55     22.72 o 
   0   7   6       20.76       29.64     16.19 o 
   1   7   6       17.32       49.89     29.52 o 
   2   7   6     2807.90     2745.65    190.81 o 
   3   7   6     2579.20     2946.92    274.10 o 
   4   7   6      326.06      289.08     45.25 o 
   5   7   6     1089.02     1125.45     94.32 o 
   6   7   6       10.09       17.60     24.78 o 
   7   7   6     1753.87     1789.43    198.03 o 
   8   7   6       88.89       46.17     31.47 o 
   9   7   6       17.35        6.08      9.60 o 
  10   7   6      468.19      266.18    218.22 o 
  11   7   6       12.05        9.01     31.55 o 
  12   7   6       20.59       13.47     39.01 o 
 -12   8   6     1073.00     1129.27    235.96 o 
 -11   8   6     1022.55     1028.32    175.51 o 
 -10   8   6     1393.90     1400.40    284.38 o 
  -9   8   6      338.74      328.23     81.15 o 
  -8   8   6      252.85      233.12     75.03 o 
  -7   8   6       90.30       82.16     39.28 o 
  -6   8   6        8.19        5.02      6.15 o 
  -5   8   6        8.54       13.99      8.54 o 
  -4   8   6      749.11      703.58     75.53 o 
  -3   8   6     1279.55     1287.41     67.81 o 
  -2   8   6      936.81      757.59     71.76 o 
  -1   8   6     1742.17     1754.20    110.31 o 
   0   8   6     7947.88     7308.00    535.44 o 
   1   8   6    11307.90    10624.42    618.28 o 
   2   8   6     6769.55     6329.93    306.31 o 
   3   8   6     5274.06     5409.69    237.71 o 
   4   8   6     7605.58     8697.31    416.08 o 
   5   8   6      939.65      827.19    128.08 o 
   6   8   6       97.93       92.12     57.93 o 
   7   8   6     1196.70     1191.46    147.67 o 
   8   8   6     1443.42     1388.89    147.92 o 
   9   8   6      319.30      222.71    173.83 o 
  10   8   6     1249.16     1084.91    177.99 o 
  11   8   6      988.95      703.20    138.72 o 
 -12   9   6       35.80       54.01     50.14 o 
 -11   9   6      207.19      138.48    103.62 o 
 -10   9   6      877.48      822.86    192.63 o 
  -9   9   6      711.79      698.98    175.13 o 
  -8   9   6      695.50      576.49     57.64 o 
  -7   9   6      274.79      239.34     63.36 o 
  -6   9   6      182.51      186.66     25.67 o 
  -5   9   6       97.72       89.36     25.52 o 
  -4   9   6        6.76        5.78      6.37 o 
  -3   9   6      707.48      728.45     93.42 o 
  -2   9   6      277.60      293.24     41.51 o 
  -1   9   6      147.60      104.52     30.81 o 
   0   9   6        2.82       10.20     13.36 o 
   1   9   6      325.33      227.63     84.71 o 
   2   9   6      656.94      572.99     88.42 o 
   3   9   6     1090.74      997.43     83.72 o 
   4   9   6     1543.64     1609.71    132.91 o 
   5   9   6      486.19      407.18     71.11 o 
   6   9   6       44.89       45.99     35.42 o 
   7   9   6       52.55       32.31     28.11 o 
   8   9   6       30.34       19.30     26.30 o 
   9   9   6       95.47       52.82     77.58 o 
  10   9   6      362.23      121.29    116.08 o 
  11   9   6      469.73      233.78    146.54 o 
 -12  10   6      324.21      292.66    168.21 o 
 -11  10   6      545.42      509.43    116.71 o 
 -10  10   6       18.80       14.46     44.85 o 
  -9  10   6      196.83      213.40    124.76 o 
  -8  10   6       98.50       55.79     30.79 o 
  -7  10   6     1356.93     1113.63    107.03 o 
  -6  10   6      726.68      659.58    127.86 o 
  -5  10   6        5.80       12.50      9.64 o 
  -4  10   6       46.08       40.83     18.47 o 
  -3  10   6       16.01       20.16     16.91 o 
  -2  10   6       15.44       14.40     12.74 o 
  -1  10   6       33.88       21.05     15.87 o 
   0  10   6       26.33       42.08     22.37 o 
   1  10   6       53.19       83.63     44.94 o 
   2  10   6      463.16      381.23     63.83 o 
   3  10   6       44.87       48.35     27.31 o 
   4  10   6      135.27      116.88     42.10 o 
   5  10   6       22.75       16.58     16.36 o 
   6  10   6       11.21       22.87     18.28 o 
   7  10   6     1677.49     1658.56    171.01 o 
   8  10   6      722.97      509.67    155.23 o 
   9  10   6      142.73      134.59    111.95 o 
  10  10   6      349.95      178.95     74.30 o 
  11  10   6      113.95       59.36     70.20 o 
 -11  11   6      648.81      519.05    200.01 o 
 -10  11   6      962.24      886.30    230.93 o 
  -9  11   6      379.52      402.09    179.59 o 
  -8  11   6      248.54      257.23    156.22 o 
  -7  11   6      405.56      381.47     48.56 o 
  -6  11   6      449.93      380.90     80.88 o 
  -5  11   6       34.17       35.53     19.37 o 
  -4  11   6       42.83       42.84     21.71 o 
  -3  11   6       61.94       39.58     21.03 o 
  -2  11   6      161.23      169.01     33.33 o 
  -1  11   6     1073.72     1085.15     88.30 o 
   0  11   6      279.49      259.89     43.82 o 
   1  11   6       77.90       50.59     27.62 o 
   2  11   6        0.27        6.51     12.65 o 
   3  11   6      199.80      183.62     38.59 o 
   4  11   6      413.80      389.41     63.57 o 
   5  11   6      322.11      259.07     53.20 o 
   6  11   6      277.97      260.14    100.23 o 
   7  11   6       27.77       28.10     32.18 o 
   8  11   6       15.97        8.06     22.77 o 
   9  11   6        0.35        4.57     41.21 o 
  10  11   6        0.20        5.12     43.68 o 
 -11  12   6      102.16      105.27     60.58 o 
 -10  12   6      298.33      202.45    138.98 o 
  -9  12   6      726.24      828.98    168.72 o 
  -8  12   6      173.60      122.43     74.02 o 
  -7  12   6      144.76       80.24     50.44 o 
  -6  12   6     1631.41     1635.46    201.66 o 
  -5  12   6      478.04      510.69     87.21 o 
  -4  12   6      984.15     1054.61    124.41 o 
  -3  12   6     2680.82     2809.75    398.71 o 
  -2  12   6      862.97      928.39    119.28 o 
  -1  12   6      219.13      275.98     62.95 o 
   0  12   6     2694.99     3123.37    216.81 o 
   1  12   6     1416.49     1682.22    155.33 o 
   2  12   6      320.56      366.52     49.64 o 
   3  12   6     1605.24     1633.53    163.58 o 
   4  12   6     1975.83     2021.10    198.69 o 
   5  12   6        7.94       10.33     15.36 o 
   6  12   6      204.94      241.10    118.86 o 
   7  12   6      425.27      375.60     84.53 o 
   8  12   6      292.44      210.35    194.07 o 
   9  12   6      198.66      105.11    123.69 o 
  10  12   6      479.57      278.81    204.27 o 
 -10  13   6        7.33       17.93     27.96 o 
  -9  13   6       35.51       36.55     45.00 o 
  -8  13   6        1.55       -3.63     22.93 o 
  -7  13   6       10.67        5.58     30.78 o 
  -6  13   6       59.69       58.47     45.39 o 
  -5  13   6        0.12        5.17     16.49 o 
  -4  13   6        2.08        2.74     11.01 o 
  -3  13   6       35.38       30.04     20.18 o 
  -2  13   6       44.15       54.97     27.30 o 
  -1  13   6       46.93       54.67     28.81 o 
   0  13   6       67.81       80.75     38.78 o 
   1  13   6      159.09      144.38     60.02 o 
   2  13   6        4.74       12.85     16.57 o 
   3  13   6       28.95       26.47     26.05 o 
   4  13   6      108.29       83.41     55.06 o 
   5  13   6        6.04       12.25     21.08 o 
   6  13   6       72.23       46.51     40.15 o 
   7  13   6       96.36       68.88     81.43 o 
   8  13   6       51.05       29.79     48.57 o 
   9  13   6       90.31       43.94     75.61 o 
 -10  14   6      111.59       64.07     73.17 o 
  -9  14   6      195.41      158.48     91.02 o 
  -8  14   6      185.90      104.02     77.43 o 
  -7  14   6      325.19      280.50    119.31 o 
  -6  14   6      412.28      377.62    183.39 o 
  -5  14   6      500.54      454.75     93.11 o 
  -4  14   6      102.88       81.08     47.73 o 
  -3  14   6      818.61      843.42     99.98 o 
  -2  14   6      177.76      213.29     71.26 o 
  -1  14   6       23.20       21.68     17.74 o 
   0  14   6      825.26      911.10     88.33 o 
   1  14   6      231.50      240.42     44.14 o 
   2  14   6        6.52       15.66     19.80 o 
   3  14   6     1034.21      956.96    113.78 o 
   4  14   6      144.28      122.69     82.43 o 
   5  14   6       52.52       21.48     26.73 o 
   6  14   6       13.38       18.69     33.32 o 
   7  14   6      578.91      428.90    288.58 o 
   8  14   6       73.52       42.47     59.46 o 
   9  14   6       31.15       27.32     37.43 o 
  -9  15   6       87.77       50.59     49.03 o 
  -8  15   6      167.28      135.19     70.51 o 
  -7  15   6       10.54       10.75     30.90 o 
  -6  15   6       40.97       42.95     36.18 o 
  -5  15   6        1.78       10.80     15.81 o 
  -4  15   6       93.71       64.51     34.76 o 
  -3  15   6       11.79       11.24     16.12 o 
  -2  15   6       33.50       21.96     20.35 o 
  -1  15   6        0.99       12.25     14.47 o 
   0  15   6       47.27       32.07     21.27 o 
   1  15   6        1.16       11.98     20.36 o 
   2  15   6       86.13       69.96     33.79 o 
   3  15   6      118.42       89.38     48.96 o 
   4  15   6       13.59        4.39     17.35 o 
   5  15   6       18.75       10.34     20.71 o 
   6  15   6        0.50        0.31     24.58 o 
   7  15   6       28.04       19.21     44.48 o 
   8  15   6       13.12        5.12     40.17 o 
  -8  16   6       88.13       88.64     96.36 o 
  -7  16   6        1.95       11.03     24.08 o 
  -6  16   6      228.54      240.82     73.71 o 
  -5  16   6      114.33      127.18     83.67 o 
  -4  16   6        9.94       23.72     21.29 o 
  -3  16   6        1.32        5.35     18.10 o 
  -2  16   6      116.89      131.49     66.86 o 
  -1  16   6       36.77       23.11     19.87 o 
   0  16   6        0.85        9.70     15.53 o 
   1  16   6        1.77        5.29     19.40 o 
   2  16   6       11.92       17.17     22.94 o 
   3  16   6        8.13        5.20     24.25 o 
   4  16   6       57.61       60.06     34.77 o 
   5  16   6        1.11        9.97     29.18 o 
   6  16   6       76.40       48.23     50.11 o 
   7  16   6       31.10       37.12     42.34 o 
  -7  17   6        0.12       15.09     25.78 o 
  -6  17   6       59.92       46.60     41.15 o 
  -5  17   6       54.95       63.69     45.98 o 
  -4  17   6        0.31       16.78     19.71 o 
  -3  17   6        7.94       17.94     20.32 o 
  -2  17   6       95.11      113.79     48.45 o 
  -1  17   6       37.13       48.57     25.51 o 
   0  17   6       54.59       50.22     30.71 o 
   1  17   6       12.12       17.87     28.27 o 
   2  17   6       71.19       46.31     37.90 o 
   3  17   6      106.70      106.45     60.54 o 
   4  17   6      127.29      126.52     64.36 o 
   5  17   6      233.64      157.14     84.95 o 
   6  17   6      198.76      134.82     90.34 o 
  -6  18   6        1.73       22.34     48.51 o 
  -5  18   6      187.82      180.24     80.85 o 
  -4  18   6      152.26      159.93     80.97 o 
  -3  18   6      125.28      120.64     64.43 o 
  -2  18   6      134.70      167.84     64.79 o 
  -1  18   6      464.36      590.88    118.40 o 
   0  18   6     1161.09     1853.10    243.48 o 
   1  18   6      782.85      874.74    162.64 o 
   2  18   6     1085.53     1288.41    168.62 o 
   3  18   6     1446.56     1558.78    212.89 o 
   4  18   6      550.40      583.10    220.52 o 
   5  18   6      128.05       81.23     60.06 o 
  -4  19   6        7.27       14.20     29.26 o 
  -3  19   6       24.24       22.03     21.75 o 
  -2  19   6       18.00       20.65     17.30 o 
  -1  19   6        5.92        9.29     27.45 o 
   0  19   6        5.76        7.79     13.52 o 
   1  19   6        0.06        3.23     25.51 o 
   2  19   6       39.97       35.97     29.01 o 
   3  19   6       26.57       11.19     36.71 o 
  -1  20   6       24.66       11.86     35.57 o 
   0  20   6       73.16       60.33     40.84 o 
 -13   1   7       73.23       53.27     94.14 o 
 -12   1   7      376.60      213.64    270.13 o 
 -11   1   7      757.20      752.94    199.73 o 
 -10   1   7     1064.62     1181.03    137.79 o 
  -9   1   7     1368.59     1488.50    139.80 o 
  -8   1   7      958.49      998.61     81.74 o 
  -7   1   7      594.26      549.52     51.49 o 
  -6   1   7      391.33      314.99     39.53 o 
  -5   1   7       40.99       36.75     16.46 o 
  -4   1   7      649.81      659.31     61.32 o 
  -3   1   7      693.20      432.69     80.51 o 
  -2   1   7        3.30       11.38     10.61 o 
  -1   1   7       69.72      105.44     25.75 o 
   0   1   7       71.49      127.86     60.37 o 
   1   1   7      206.34      154.14     45.82 o 
   2   1   7     1078.50     1021.01    118.72 o 
   3   1   7      940.66      866.38     97.00 o 
   4   1   7     1673.50     1819.26    119.82 o 
   5   1   7     2953.21     3075.75    153.04 o 
   6   1   7      764.99      862.10     72.29 o 
   7   1   7       21.55       33.64     26.97 o 
   8   1   7     1452.96     1246.75    410.35 o 
   9   1   7     1033.86      875.90    161.23 o 
  10   1   7        4.06        2.30     17.87 o 
  11   1   7       51.73       37.78     36.48 o 
  12   1   7      114.02       32.86     32.92 o 
 -13   2   7      554.82      254.22    334.02 o 
 -12   2   7      154.52       92.81    124.87 o 
 -11   2   7      523.20      419.08    157.32 o 
 -10   2   7      650.25      645.07    106.63 o 
  -9   2   7       15.98       11.73     13.20 o 
  -8   2   7      260.16      247.77     46.17 o 
  -7   2   7      511.03      470.28     46.57 o 
  -6   2   7      337.14      305.28     39.91 o 
  -5   2   7      174.07      201.09     33.53 o 
  -4   2   7      253.01      320.41     40.35 o 
  -3   2   7      612.31      538.19     46.08 o 
  -2   2   7      303.13      294.30     47.48 o 
  -1   2   7       85.37       97.19     60.55 o 
   0   2   7       72.99       53.28     30.26 o 
   1   2   7     1446.95     1378.59     96.55 o 
   2   2   7     2325.47     2384.47    151.87 o 
   3   2   7      275.44      264.66     61.55 o 
   4   2   7      346.64      339.80     83.85 o 
   5   2   7        2.19       11.30     20.35 o 
   6   2   7       34.30       35.75     26.32 o 
   7   2   7       82.23       71.35     44.98 o 
   8   2   7       15.52       18.01     45.01 o 
   9   2   7      155.51      142.79     89.51 o 
  10   2   7        1.96        6.71     28.85 o 
  11   2   7       46.03       13.82     25.94 o 
  12   2   7       71.49       25.00     87.33 o 
 -13   3   7       22.08       36.75     73.98 o 
 -12   3   7        3.04       -1.38     42.88 o 
 -11   3   7      271.86      257.38     77.45 o 
 -10   3   7      205.92      198.94     56.71 o 
  -9   3   7      622.85      548.33     48.68 o 
  -8   3   7     1524.16     1500.11    143.44 o 
  -7   3   7      164.06      161.66     39.04 o 
  -6   3   7      303.55      316.39     29.21 o 
  -5   3   7     2891.56     3387.17    166.92 o 
  -4   3   7     1401.88     1160.44    102.92 o 
  -3   3   7     5960.34     6322.52    185.92 o 
  -2   3   7     7849.34     7213.36    696.46 o 
  -1   3   7     4261.01     3911.61    208.57 o 
   0   3   7     3176.14     2878.41    113.70 o 
   1   3   7     4577.27     4689.55    205.62 o 
   2   3   7     1516.39     1636.73    111.53 o 
   3   3   7      173.79      148.30     37.79 o 
   4   3   7      410.82      389.94    101.78 o 
   5   3   7      859.90      972.91    151.95 o 
   6   3   7      349.94      480.49    152.30 o 
   7   3   7      194.51      157.98     85.40 o 
   8   3   7      611.66      545.97     89.08 o 
   9   3   7     2176.47     2182.46    307.09 o 
  10   3   7     1906.07     1939.04    393.46 o 
  11   3   7     1221.97     1029.71    165.84 o 
  12   3   7     2182.70     1954.70    195.12 o 
 -13   4   7      920.32      874.27    579.74 o 
 -12   4   7      898.69      826.89    181.70 o 
 -11   4   7      150.70       82.94     63.00 o 
 -10   4   7       29.30       28.03     28.49 o 
  -9   4   7      860.58      800.42     85.50 o 
  -8   4   7      286.59      291.86     36.47 o 
  -7   4   7      494.09      414.88     60.18 o 
  -6   4   7      208.83      241.26     22.99 o 
  -5   4   7       27.84       32.61     16.45 o 
  -4   4   7       89.41      123.01     25.70 o 
  -3   4   7       74.41      129.67     30.41 o 
  -2   4   7     1018.92      914.69     79.43 o 
  -1   4   7     4670.50     4373.74    345.68 o 
   0   4   7     1948.50     1867.59     87.43 o 
   1   4   7      372.16      318.28     54.81 o 
   2   4   7     1502.95     1235.20    135.63 o 
   3   4   7      657.21      615.13     96.65 o 
   4   4   7      632.19      587.69    117.53 o 
   5   4   7      359.04      304.32     72.79 o 
   6   4   7     1449.38     1429.14    139.44 o 
   7   4   7       34.19       27.91     23.25 o 
   8   4   7        1.66        7.96     22.95 o 
   9   4   7       56.76       48.54     36.76 o 
  10   4   7       27.23       12.86     21.00 o 
  11   4   7      224.64      100.77    106.12 o 
  12   4   7        0.41        0.03     49.14 o 
 -13   5   7        3.16        4.35    102.40 o 
 -12   5   7      280.16      226.47    101.90 o 
 -11   5   7     1093.61      844.67    175.43 o 
 -10   5   7      315.30      361.24     88.03 o 
  -9   5   7      798.96      710.32     75.58 o 
  -8   5   7     1836.84     1739.14    175.26 o 
  -7   5   7      803.01      859.23    101.87 o 
  -6   5   7      395.58      439.57     42.03 o 
  -5   5   7       30.02       36.66     19.09 o 
  -4   5   7        3.05        5.34     12.63 o 
  -3   5   7      404.04      430.86     41.17 o 
  -2   5   7       70.38       82.84     23.26 o 
  -1   5   7      115.50      116.86     28.56 o 
   0   5   7      626.36      593.88     80.12 o 
   1   5   7     1566.75     1527.13    133.25 o 
   2   5   7      175.85      204.58    110.01 o 
   3   5   7      281.74      247.29     57.94 o 
   4   5   7      497.95      412.92     83.06 o 
   5   5   7        3.66       10.45     15.51 o 
   6   5   7       62.56       41.09     30.09 o 
   7   5   7        4.70       12.62     16.93 o 
   8   5   7      560.79      455.35     71.74 o 
   9   5   7      135.51       84.05     49.60 o 
  10   5   7        3.89       23.80     32.73 o 
  11   5   7       10.83       21.42     31.70 o 
  12   5   7       78.52       51.20     86.75 o 
 -12   6   7      628.27      608.94    130.60 o 
 -11   6   7      717.01      671.59    139.82 o 
 -10   6   7       89.37      121.74     72.80 o 
  -9   6   7        5.65       10.54     17.79 o 
  -8   6   7       25.98       19.33     19.01 o 
  -7   6   7      146.17      165.13     30.64 o 
  -6   6   7      928.63      946.24     64.50 o 
  -5   6   7      121.49       99.97     20.29 o 
  -4   6   7       79.63       78.65     39.38 o 
  -3   6   7      360.45      308.66     34.15 o 
  -2   6   7       80.56       55.43     19.71 o 
  -1   6   7      704.16      731.46     68.68 o 
   0   6   7     3882.05     3945.16    217.01 o 
   1   6   7     3925.05     3721.59    226.37 o 
   2   6   7     3047.62     2987.48    204.63 o 
   3   6   7     1293.57     1277.52    119.45 o 
   4   6   7      467.72      373.49    116.43 o 
   5   6   7      158.42      124.44     66.29 o 
   6   6   7      168.60      129.57     50.51 o 
   7   6   7      252.25      186.14     59.87 o 
   8   6   7      229.74      190.32    108.75 o 
   9   6   7       21.88       13.04     20.07 o 
  10   6   7       35.36       12.40     19.96 o 
  11   6   7       77.37       53.13     82.95 o 
 -12   7   7      111.20       66.04     62.46 o 
 -11   7   7        2.79        3.04     26.64 o 
 -10   7   7       37.08       47.70     45.05 o 
  -9   7   7      167.01      137.99     67.27 o 
  -8   7   7      478.65      418.37     61.02 o 
  -7   7   7       96.70       65.78     23.97 o 
  -6   7   7      223.11      226.68     47.26 o 
  -5   7   7     1844.46     1818.12     97.83 o 
  -4   7   7      495.99      484.32     59.79 o 
  -3   7   7     2741.67     2882.14    140.16 o 
  -2   7   7     1245.18     1167.36     72.59 o 
  -1   7   7     3711.59     3647.84    172.61 o 
   0   7   7     4212.82     4420.32    215.18 o 
   1   7   7     2157.50     2044.49    141.46 o 
   2   7   7     1679.41     1858.55    123.77 o 
   3   7   7      764.49      874.17    144.39 o 
   4   7   7      275.36      265.75     70.31 o 
   5   7   7     1089.69     1132.57    118.15 o 
   6   7   7     1707.62     1875.84    226.97 o 
   7   7   7     1346.05     1330.60    147.74 o 
   8   7   7      578.37      478.07    117.08 o 
   9   7   7     1269.98     1294.85    220.53 o 
  10   7   7      904.64      836.00    253.65 o 
  11   7   7      327.25      259.50    149.06 o 
 -12   8   7       79.93       52.44     59.18 o 
 -11   8   7        2.89        0.16     39.72 o 
 -10   8   7        0.42       16.27     28.92 o 
  -9   8   7      219.16      170.03     85.13 o 
  -8   8   7       47.91       51.36     33.78 o 
  -7   8   7      309.08      248.03     56.46 o 
  -6   8   7      652.84      687.34     89.14 o 
  -5   8   7      345.00      340.29     40.40 o 
  -4   8   7      125.58      109.53     40.44 o 
  -3   8   7       36.29       39.69     15.78 o 
  -2   8   7       52.43       50.31     21.27 o 
  -1   8   7     1386.58     1458.57    111.33 o 
   0   8   7        8.86        9.45     15.99 o 
   1   8   7      104.08      122.85     50.88 o 
   2   8   7       57.51       53.24     24.90 o 
   3   8   7        5.48        2.88     18.85 o 
   4   8   7       94.79       76.73     46.18 o 
   5   8   7        3.15       12.12     16.89 o 
   6   8   7      234.93      172.21    100.12 o 
   7   8   7        6.65       17.76     14.57 o 
   8   8   7        2.69        6.56     29.59 o 
   9   8   7        0.47       -2.04     30.90 o 
  10   8   7       30.66       25.98     51.24 o 
  11   8   7       65.92       23.46     56.34 o 
 -12   9   7      467.25      454.29    256.60 o 
 -11   9   7       21.94       16.91     52.42 o 
 -10   9   7       20.01       35.78     36.06 o 
  -9   9   7      161.80      146.01     77.01 o 
  -8   9   7        2.90        8.84     15.77 o 
  -7   9   7      749.83      757.23     60.80 o 
  -6   9   7      777.96      852.76    149.61 o 
  -5   9   7      205.63      161.92     25.31 o 
  -4   9   7       66.91      106.40     45.97 o 
  -3   9   7        4.03        8.51     11.22 o 
  -2   9   7      512.28      580.98     53.92 o 
  -1   9   7     1859.17     1683.43    122.77 o 
   0   9   7     2692.11     2759.85    197.47 o 
   1   9   7     1111.54      979.69     77.82 o 
   2   9   7      807.79      654.56     70.69 o 
   3   9   7      518.30      439.77     63.20 o 
   4   9   7       66.39       62.21     41.51 o 
   5   9   7      181.12      142.92     93.76 o 
   6   9   7      285.80      222.34    106.83 o 
   7   9   7      242.42      167.81    120.36 o 
   8   9   7     1122.14     1072.95    199.84 o 
   9   9   7      353.99      123.02    168.31 o 
  10   9   7      164.99       79.49     86.11 o 
  11   9   7      380.33      139.92    124.85 o 
 -11  10   7        0.37        5.92     31.56 o 
 -10  10   7       14.29       10.33     25.15 o 
  -9  10   7      118.00       83.72     51.53 o 
  -8  10   7        1.49        6.66     13.17 o 
  -7  10   7       25.63       29.21     24.75 o 
  -6  10   7      348.46      324.20    116.79 o 
  -5  10   7        6.11        5.01     10.15 o 
  -4  10   7        1.32        6.81      7.95 o 
  -3  10   7      154.89      146.20     34.55 o 
  -2  10   7      300.78      289.57     37.00 o 
  -1  10   7      335.67      299.18     64.67 o 
   0  10   7     1078.52      945.87     79.87 o 
   1  10   7       81.61       58.11     31.90 o 
   2  10   7      102.80       65.60     37.37 o 
   3  10   7      451.16      409.26     65.91 o 
   4  10   7       11.05       13.77     14.53 o 
   5  10   7       79.35       67.98     31.85 o 
   6  10   7       38.50       31.92     25.42 o 
   7  10   7       93.24       39.36     38.49 o 
   8  10   7       66.47       34.17     32.37 o 
   9  10   7      122.91       60.65     81.51 o 
  10  10   7       59.48       21.61     24.39 o 
 -11  11   7      180.89      124.74    164.97 o 
 -10  11   7      302.66      217.20     68.35 o 
  -9  11   7      283.20      293.57     70.30 o 
  -8  11   7      844.84      844.69    179.29 o 
  -7  11   7      162.77      113.90     52.07 o 
  -6  11   7      101.23      130.86     70.20 o 
  -5  11   7      771.76      872.57    124.71 o 
  -4  11   7       72.58       71.17     27.56 o 
  -3  11   7       44.95       39.96     23.57 o 
  -2  11   7      175.90      137.23     56.27 o 
  -1  11   7       32.76       30.47     19.07 o 
   0  11   7      417.16      446.65     66.92 o 
   1  11   7      107.24      181.47     56.29 o 
   2  11   7       81.47       78.17     43.48 o 
   3  11   7      149.56      151.97     53.12 o 
   4  11   7      246.30      299.19     56.25 o 
   5  11   7       19.29       26.18     23.45 o 
   6  11   7      297.05      291.50     73.59 o 
   7  11   7     1231.73     1150.26    200.49 o 
   8  11   7       48.63       29.99     42.01 o 
   9  11   7        3.45        6.55     28.52 o 
  10  11   7      238.36       77.32    107.92 o 
 -10  12   7      283.29      159.82    111.26 o 
  -9  12   7      117.47       77.82     65.26 o 
  -8  12   7      437.90      361.20     69.72 o 
  -7  12   7      473.57      444.04    151.18 o 
  -6  12   7      401.52      431.27    151.50 o 
  -5  12   7      143.68      126.82     51.72 o 
  -4  12   7      206.76      185.28     58.99 o 
  -3  12   7      120.05       85.06     35.17 o 
  -2  12   7      346.35      372.32     70.56 o 
  -1  12   7       45.42       42.03     28.04 o 
   0  12   7      319.50      330.85     58.62 o 
   1  12   7     1096.19      991.87    125.21 o 
   2  12   7      771.78      674.88     73.09 o 
   3  12   7      219.02      223.57     49.36 o 
   4  12   7      245.44      242.49     79.76 o 
   5  12   7      197.24      150.53     99.56 o 
   6  12   7       28.55       26.74     31.11 o 
   7  12   7      116.38       70.02     81.75 o 
   8  12   7        5.52        1.68     27.27 o 
   9  12   7      158.35       70.85     91.51 o 
 -10  13   7       48.14       31.37     40.87 o 
  -9  13   7      119.53       71.17     66.55 o 
  -8  13   7       32.03       24.71     26.78 o 
  -7  13   7      555.40      403.11    111.78 o 
  -6  13   7      463.47      504.48    151.62 o 
  -5  13   7       47.04       35.98     29.45 o 
  -4  13   7      216.16      248.38     35.97 o 
  -3  13   7      705.84      741.18     85.87 o 
  -2  13   7     3626.57     4993.77    627.95 o 
  -1  13   7     3779.14     4978.21    535.42 o 
   0  13   7     2512.03     2593.86    235.39 o 
   1  13   7     1681.94     1621.65    114.36 o 
   2  13   7      305.54      284.83     44.11 o 
   3  13   7       80.23       75.79     53.83 o 
   4  13   7       13.89       14.97     19.86 o 
   5  13   7       93.56       40.30     39.28 o 
   6  13   7        2.53        6.58     23.78 o 
   7  13   7      195.46      132.68     97.09 o 
   8  13   7      246.17      131.01    136.15 o 
   9  13   7      489.05      310.27    274.89 o 
  -9  14   7      267.93      199.62     94.86 o 
  -8  14   7      321.93      276.49     95.11 o 
  -7  14   7      250.59      193.17    106.70 o 
  -6  14   7       83.44       68.32     49.18 o 
  -5  14   7        3.31        2.03     19.60 o 
  -4  14   7       37.39       32.91     19.50 o 
  -3  14   7       60.76       29.16     24.01 o 
  -2  14   7        2.68        4.44     15.64 o 
  -1  14   7      219.16      195.21     84.40 o 
   0  14   7      708.82      738.30     64.61 o 
   1  14   7      529.86      514.90     57.02 o 
   2  14   7     1307.95     1560.62    160.08 o 
   3  14   7      483.72      424.60     66.82 o 
   4  14   7       74.28       58.20     39.11 o 
   5  14   7        0.87        9.99     27.32 o 
   6  14   7       11.53       11.22     16.45 o 
   7  14   7       65.25       38.58     58.38 o 
   8  14   7        1.89       -6.09     43.42 o 
  -8  15   7      323.57      258.05    165.24 o 
  -7  15   7       60.56       29.10     48.41 o 
  -6  15   7       47.55       65.09     43.64 o 
  -5  15   7      122.91      100.67     45.06 o 
  -4  15   7      112.92       80.53     37.01 o 
  -3  15   7        1.96        9.00     19.85 o 
  -2  15   7      416.15      455.99     68.04 o 
  -1  15   7      213.98      241.26     55.92 o 
   0  15   7        1.92        9.20     16.54 o 
   1  15   7       85.73       66.31     36.48 o 
   2  15   7       15.30       15.37     16.32 o 
   3  15   7      212.74      186.33    103.06 o 
   4  15   7      418.58      375.44     97.15 o 
   5  15   7       17.69       14.33     24.24 o 
   6  15   7      311.03      301.83     74.77 o 
   7  15   7      464.19      386.46    185.68 o 
  -8  16   7      258.82      172.85    107.20 o 
  -7  16   7       12.76       20.75     26.39 o 
  -6  16   7       41.43       17.63     25.98 o 
  -5  16   7        6.35        7.51     19.53 o 
  -4  16   7       38.04       34.77     29.59 o 
  -3  16   7        7.20       14.04     16.51 o 
  -2  16   7      473.34      556.01    115.25 o 
  -1  16   7      211.08      223.97     53.27 o 
   0  16   7      246.42      269.51     90.95 o 
   1  16   7      214.70      197.70     79.19 o 
   2  16   7      430.95      433.39    113.06 o 
   3  16   7      106.27      112.78     74.81 o 
   4  16   7       53.08       53.63     37.08 o 
   5  16   7       32.49       42.00     33.67 o 
   6  16   7       73.20       67.85    105.76 o 
   7  16   7        0.01       35.53     54.53 o 
  -7  17   7      270.84      300.43    150.43 o 
  -6  17   7       83.72       76.51     75.30 o 
  -5  17   7        7.78       11.62     17.89 o 
  -4  17   7      106.31      101.69     67.70 o 
  -3  17   7      217.94      189.83    104.45 o 
  -2  17   7      262.83      303.75    113.54 o 
  -1  17   7      568.65      762.91    125.82 o 
   0  17   7      192.90      187.29     92.90 o 
   1  17   7       85.57       92.64     49.23 o 
   2  17   7      347.95      378.65    107.34 o 
   3  17   7      405.08      455.40     99.01 o 
   4  17   7       70.89       50.50     41.70 o 
   5  17   7       95.62      114.55     78.26 o 
  -5  18   7      121.30      104.87     78.04 o 
  -4  18   7        5.87       24.63     30.00 o 
  -3  18   7       29.88       48.78     38.07 o 
  -2  18   7       32.36       47.07     39.32 o 
  -1  18   7        0.22       25.10     28.85 o 
   0  18   7      111.44      104.89     51.48 o 
   1  18   7      121.28      103.67     58.34 o 
   2  18   7       29.43       27.97     30.34 o 
   3  18   7        2.96       10.64     20.41 o 
   4  18   7       34.74       17.22     35.49 o 
  -3  19   7      158.35       79.60     65.21 o 
  -2  19   7      103.91       98.90     64.07 o 
  -1  19   7       36.74       44.82     43.52 o 
   0  19   7        5.10       12.61     18.90 o 
   1  19   7       36.29       38.43     29.46 o 
   2  19   7       36.24       48.42     30.44 o 
 -13   0   8     1618.28     1127.41    816.29 o 
 -12   0   8     1954.73     2024.94    284.51 o 
 -11   0   8     1279.54     1198.78    359.24 o 
 -10   0   8     2718.91     3277.74    627.47 o 
  -9   0   8     2579.82     2586.52    203.65 o 
  -8   0   8      575.68      691.20    150.88 o 
  -7   0   8     2568.79     2528.90    294.24 o 
  -6   0   8      597.02      587.40     93.43 o 
  -5   0   8       46.72       35.29     30.28 o 
  -4   0   8      537.61      438.51     85.46 o 
  -3   0   8       99.46      187.95     99.66 o 
  -2   0   8     2870.78     2726.30    159.13 o 
  -1   0   8     4142.64     4669.09    214.36 o 
   0   0   8     2078.19     1893.64    154.77 o 
   1   0   8     2144.31     2041.11    166.12 o 
   2   0   8     1557.91     1550.61    171.49 o 
   3   0   8      295.64      437.50    128.31 o 
   4   0   8     1538.60     1530.46    211.30 o 
   5   0   8     2233.43     2265.80    319.94 o 
   7   0   8       29.09       37.78     52.37 o 
   8   0   8      223.93      187.89    196.55 o 
  11   0   8      607.83      541.36    373.61 o 
  12   0   8      481.33      338.09    221.19 o 
 -13   1   8      109.87       73.75    107.19 o 
 -12   1   8       97.24       54.75     81.48 o 
 -11   1   8        9.42       15.12     59.93 o 
 -10   1   8      105.62      102.11     61.05 o 
  -9   1   8       15.68       14.57     19.12 o 
  -8   1   8      215.86      205.06     46.53 o 
  -7   1   8      698.98      656.72     77.09 o 
  -6   1   8      195.58      186.25     29.08 o 
  -5   1   8      657.31      666.09     78.44 o 
  -4   1   8     2248.17     2033.48    112.50 o 
  -3   1   8     7043.46     7397.09    222.92 o 
  -2   1   8     3738.47     3643.49    131.22 o 
  -1   1   8      857.13      875.62     89.24 o 
   0   1   8     1417.83     1362.40    191.25 o 
   1   1   8      420.70      413.52     56.56 o 
   2   1   8       65.34       36.16     26.84 o 
   3   1   8      210.93      177.95     64.88 o 
   4   1   8      140.96      165.43     94.64 o 
   5   1   8       42.76       74.64     54.10 o 
   6   1   8      387.00      338.72    235.02 o 
   7   1   8      556.98      348.36    156.22 o 
   9   1   8      677.76      805.22    402.10 o 
  10   1   8     1385.79     1172.49    333.52 o 
  11   1   8     1050.38      994.56    174.61 o 
  12   1   8      476.59      163.29    244.92 o 
 -13   2   8       11.56       22.55     55.57 o 
 -12   2   8       87.38       54.19     76.28 o 
 -11   2   8       30.99       24.56     28.53 o 
 -10   2   8        7.56        4.67     26.52 o 
  -9   2   8      388.74      373.92     57.00 o 
  -8   2   8      200.52      185.09     73.99 o 
  -7   2   8     3466.32     3456.53    225.57 o 
  -6   2   8     1482.00     1493.65     72.23 o 
  -5   2   8     1433.29     1616.41     90.28 o 
  -4   2   8     1965.85     1986.49    114.98 o 
  -3   2   8      153.11      177.92     64.38 o 
  -2   2   8      933.36      906.98    101.73 o 
  -1   2   8      527.43      565.05     80.84 o 
   0   2   8        2.61       17.93     29.94 o 
   1   2   8        6.22        0.01     14.44 o 
   2   2   8       23.08        4.35     24.10 o 
   3   2   8     1229.60     1265.59    100.67 o 
   4   2   8      254.51      260.98     53.87 o 
   5   2   8     1841.98     1963.50    138.24 o 
   6   2   8     1289.07     1519.34    203.04 o 
   7   2   8     2588.02     2742.60    436.20 o 
   9   2   8     3042.00     2865.47    584.70 o 
  10   2   8      985.61      907.16    189.66 o 
  11   2   8      597.47      578.50    165.33 o 
 -13   3   8       14.08        3.23     46.78 o 
 -12   3   8       25.72       31.84     45.72 o 
 -11   3   8        6.43       18.63     23.26 o 
 -10   3   8      140.75      106.08     85.83 o 
  -9   3   8      185.16      168.91     91.85 o 
  -8   3   8      308.33      231.61     59.19 o 
  -7   3   8       38.69       24.30     20.47 o 
  -6   3   8     1876.67     1947.83     91.84 o 
  -5   3   8      410.83      519.81     74.13 o 
  -4   3   8      861.04      804.36     91.69 o 
  -3   3   8      753.83      740.50     90.24 o 
  -2   3   8     1486.55     1384.91    124.40 o 
  -1   3   8     3259.63     3011.89    169.88 o 
   0   3   8     2470.69     2351.33    144.67 o 
   1   3   8      130.47      161.39     63.77 o 
   2   3   8     1106.09     1102.88     79.17 o 
   3   3   8      151.42      151.35     81.40 o 
   4   3   8      887.38      929.07    141.55 o 
   5   3   8      115.50       98.03     88.63 o 
   6   3   8      177.44      143.15     82.88 o 
   7   3   8      819.06      636.99    125.69 o 
   8   3   8       64.76       89.01    120.92 o 
   9   3   8       91.39       72.31     54.97 o 
  10   3   8       49.73       50.08     84.75 o 
  11   3   8        0.18        4.74     17.53 o 
 -12   4   8      248.89      145.11    177.68 o 
 -11   4   8      199.40      192.78     62.55 o 
 -10   4   8      747.54      642.14    153.23 o 
  -9   4   8      539.47      489.43     84.08 o 
  -8   4   8      430.14      394.79     65.99 o 
  -7   4   8      286.59      255.09     50.85 o 
  -6   4   8       55.16       65.35     34.19 o 
  -5   4   8     1470.60     1828.75     79.66 o 
  -4   4   8     1634.53     1775.15     89.84 o 
  -3   4   8     2281.25     2215.04    206.65 o 
  -2   4   8     3045.81     2886.97    285.81 o 
  -1   4   8     3748.73     4000.05    328.60 o 
   0   4   8     2016.05     1948.88    142.36 o 
   1   4   8     1010.70      969.62    135.20 o 
   2   4   8      143.65      144.97     80.65 o 
   3   4   8      270.69      269.53     89.05 o 
   4   4   8      222.25      174.50     91.27 o 
   5   4   8      223.59      212.65     38.14 o 
   6   4   8     1146.61     1140.45    180.47 o 
   7   4   8      187.10      154.10     92.37 o 
   8   4   8        5.79       14.43     24.41 o 
   9   4   8      371.07      257.98    155.74 o 
  10   4   8       62.08       37.54     44.44 o 
  11   4   8       50.10       20.91     49.35 o 
 -12   5   8       40.22       13.84     41.40 o 
 -11   5   8      252.48      185.17    152.71 o 
 -10   5   8        0.31        9.11     20.67 o 
  -9   5   8        7.80        5.92     25.83 o 
  -8   5   8       65.85       59.33     35.63 o 
  -7   5   8      356.90      336.08     50.76 o 
  -6   5   8       40.01       62.78     32.09 o 
  -5   5   8       79.34       93.90     47.81 o 
  -4   5   8      151.09      148.00     57.46 o 
  -3   5   8      246.30      206.68     25.61 o 
  -2   5   8        2.02       15.75     13.33 o 
  -1   5   8     1411.52     1451.22    149.49 o 
   0   5   8      233.49      240.78     50.54 o 
   1   5   8      162.87      172.43     76.85 o 
   2   5   8       11.31       28.74     24.36 o 
   3   5   8      437.55      409.30    126.65 o 
   4   5   8      100.08       73.69     34.72 o 
   5   5   8      143.63      133.97     82.81 o 
   6   5   8      646.96      568.57    117.06 o 
   7   5   8       33.25       38.41     29.27 o 
   8   5   8       79.15       61.05     45.00 o 
   9   5   8       82.66       56.85     42.82 o 
  10   5   8       23.97       16.54     34.55 o 
  11   5   8       61.94       25.49     63.75 o 
 -12   6   8      230.65      140.86    156.97 o 
 -11   6   8      201.08      166.18    128.02 o 
 -10   6   8      312.22      277.04     73.32 o 
  -9   6   8      398.60      339.15    115.75 o 
  -8   6   8      443.00      387.83     77.46 o 
  -7   6   8     2045.65     2257.92    198.03 o 
  -6   6   8      495.30      600.67     86.22 o 
  -5   6   8       64.44       75.38     30.87 o 
  -4   6   8      233.30      210.14     35.47 o 
  -3   6   8       95.55      101.67     29.34 o 
  -2   6   8      982.67     1021.17     89.15 o 
  -1   6   8      776.77      756.76     96.31 o 
   0   6   8     1258.49     1271.33    116.22 o 
   1   6   8     1440.95     1464.89     95.62 o 
   2   6   8     1017.09      996.70    145.84 o 
   3   6   8     1497.77     1554.06    110.27 o 
   4   6   8      618.28      690.98    230.53 o 
   5   6   8      177.78      167.86     98.11 o 
   6   6   8        6.61       20.24     22.85 o 
   7   6   8       94.06       76.69     55.27 o 
   8   6   8      232.93      149.54    102.14 o 
   9   6   8       69.66       35.77     41.86 o 
  10   6   8        6.37       -1.27     26.86 o 
  11   6   8        2.56        0.26     33.21 o 
 -12   7   8       23.78       26.16     39.95 o 
 -11   7   8       70.53       47.66     78.77 o 
 -10   7   8       26.24       18.82     30.62 o 
  -9   7   8       19.22       31.98     23.78 o 
  -8   7   8      293.08      204.65     94.87 o 
  -7   7   8        0.95        9.37     14.26 o 
  -6   7   8     1023.46      960.56    113.71 o 
  -5   7   8        0.59       14.34     18.67 o 
  -4   7   8       60.64       33.09     22.07 o 
  -3   7   8     1694.54     1650.60     70.71 o 
  -2   7   8      649.35      550.15     62.81 o 
  -1   7   8        0.80        4.54     18.96 o 
   0   7   8      466.73      439.08     73.40 o 
   1   7   8     2647.07     2377.99    169.57 o 
   2   7   8      354.85      330.16    121.04 o 
   3   7   8      549.73      480.67     67.60 o 
   4   7   8     2532.41     2378.42    255.62 o 
   5   7   8      766.45      725.67    149.26 o 
   6   7   8      758.27      648.47     96.09 o 
   7   7   8     1079.35      984.64    137.05 o 
   8   7   8       14.35       14.47     25.59 o 
   9   7   8       15.91       21.00     29.94 o 
  10   7   8       24.42       21.18     34.28 o 
  11   7   8      552.22      351.37    262.67 o 
 -12   8   8       92.91       46.30     77.13 o 
 -11   8   8      234.92      198.43     76.98 o 
 -10   8   8      116.07      110.98    143.12 o 
  -9   8   8      178.28      159.18     94.23 o 
  -8   8   8      281.29      246.65     86.30 o 
  -7   8   8        9.45        6.17     13.59 o 
  -6   8   8       83.83       84.30     34.34 o 
  -5   8   8      894.15      876.23     92.58 o 
  -4   8   8     1157.63     1205.86    108.52 o 
  -3   8   8     1201.39     1117.05     74.16 o 
  -2   8   8      235.52      241.54     43.52 o 
  -1   8   8      480.50      477.47     81.88 o 
   0   8   8     1459.45     1420.51    110.97 o 
   1   8   8     1032.82     1180.94     88.28 o 
   2   8   8        5.71        6.46     21.42 o 
   3   8   8      101.13      103.16     59.18 o 
   4   8   8      214.99      212.54     57.72 o 
   5   8   8        8.00       17.53     22.08 o 
   6   8   8      126.71      108.62     75.76 o 
   7   8   8     2253.73     2409.23    246.05 o 
   8   8   8     1928.29     1917.64    290.67 o 
   9   8   8     1682.96     1660.29    294.22 o 
  10   8   8     1788.54     1707.97    339.71 o 
 -11   9   8      476.81      386.06    272.10 o 
 -10   9   8       95.21       65.25     51.17 o 
  -9   9   8        8.63       12.58     21.61 o 
  -8   9   8       26.09       15.16     21.15 o 
  -7   9   8        2.43        2.84     17.01 o 
  -6   9   8        9.22       15.28     25.16 o 
  -5   9   8      915.08      959.82    119.86 o 
  -4   9   8     1509.85     1403.00    130.07 o 
  -3   9   8      867.15      865.31     93.08 o 
  -2   9   8     1074.64     1053.39     89.45 o 
  -1   9   8     2399.23     2577.65    128.48 o 
   0   9   8      896.12      879.70     75.96 o 
   1   9   8      203.70      181.98     47.31 o 
   2   9   8      308.39      295.49     68.18 o 
   3   9   8     1194.16     1140.03    126.02 o 
   4   9   8       97.67       88.79     48.10 o 
   5   9   8        2.08       14.40     23.32 o 
   6   9   8        0.01       11.00     21.64 o 
   7   9   8       84.44       40.26     40.15 o 
   8   9   8       26.33       20.84     26.45 o 
   9   9   8       64.65       58.19     39.79 o 
  10   9   8       84.79       32.49     49.04 o 
 -11  10   8      577.38      526.21    357.68 o 
 -10  10   8      796.20      951.24    230.53 o 
  -9  10   8      395.72      447.88    158.24 o 
  -8  10   8      383.02      340.55     67.13 o 
  -7  10   8      644.63      593.57     83.41 o 
  -6  10   8      123.00      118.51     78.47 o 
  -5  10   8      262.66      248.66     54.73 o 
  -4  10   8       24.84       12.91     12.37 o 
  -3  10   8       67.38       69.98     32.35 o 
  -2  10   8       94.67      117.54     47.94 o 
  -1  10   8      408.16      366.28     51.06 o 
   0  10   8     1455.26     1404.95    121.32 o 
   1  10   8     1282.60     1275.95    135.17 o 
   2  10   8     2084.54     2189.80    219.23 o 
   3  10   8      869.30      886.49     89.91 o 
   4  10   8      499.38      513.08     52.05 o 
   5  10   8       14.99       14.08     25.71 o 
   6  10   8       29.73       35.54     32.92 o 
   7  10   8        4.36       20.69     27.51 o 
   8  10   8       89.34       25.49     25.89 o 
   9  10   8       18.53       17.47     31.67 o 
  10  10   8        1.16        5.82     39.01 o 
 -10  11   8       39.30       46.54     56.02 o 
  -9  11   8        7.55        4.95     27.25 o 
  -8  11   8       19.20        8.67     26.82 o 
  -7  11   8      101.09       55.56     29.48 o 
  -6  11   8       32.36       39.68     20.32 o 
  -5  11   8       45.49       39.81     21.94 o 
  -4  11   8      357.14      380.44     56.48 o 
  -3  11   8     1113.09     1216.11    108.41 o 
  -2  11   8      394.15      398.81     69.16 o 
  -1  11   8      573.78      568.54     77.99 o 
   0  11   8      773.54      837.14     98.22 o 
   1  11   8      634.57      555.46     82.60 o 
   2  11   8       76.70       87.11     46.16 o 
   3  11   8       30.55       34.63     23.45 o 
   4  11   8       67.79       58.07     38.87 o 
   5  11   8       93.03       79.98     55.21 o 
   6  11   8      102.26       49.67     46.11 o 
   7  11   8        5.76       -2.68     32.87 o 
   8  11   8      115.83       53.28     70.48 o 
   9  11   8      203.43       73.90     82.03 o 
 -10  12   8       65.89       50.27     79.79 o 
  -9  12   8       46.26       22.09     36.59 o 
  -8  12   8       53.90       33.18     29.87 o 
  -7  12   8      268.76      181.53     94.29 o 
  -6  12   8       95.89       58.59     30.04 o 
  -5  12   8      243.18      213.15     98.33 o 
  -4  12   8     1085.41     1083.51    236.46 o 
  -3  12   8     1157.08     1202.84    128.47 o 
  -2  12   8      273.53      303.66     80.03 o 
  -1  12   8      325.54      395.38     81.54 o 
   0  12   8      615.64      733.65     79.83 o 
   1  12   8      229.36      252.45     54.82 o 
   2  12   8       15.80        3.92     20.96 o 
   3  12   8      226.26      217.78     74.49 o 
   4  12   8       44.22       34.07     38.54 o 
   5  12   8       27.82       30.94     29.62 o 
   6  12   8       47.31       59.44     42.77 o 
   7  12   8      769.93      761.79    160.19 o 
   8  12   8      880.69      640.14    141.42 o 
   9  12   8      275.20      118.41    137.67 o 
  -9  13   8       31.45       14.98     31.06 o 
  -8  13   8       25.33       15.15     33.56 o 
  -7  13   8        1.08       14.26     27.15 o 
  -6  13   8       45.10       31.02     22.22 o 
  -5  13   8      231.87      217.32     96.21 o 
  -4  13   8        5.90       -4.05     30.52 o 
  -3  13   8      290.34      308.46     66.07 o 
  -2  13   8       36.63       31.15     20.01 o 
  -1  13   8       23.93       17.72     16.14 o 
   0  13   8        5.59        5.32     20.90 o 
   1  13   8       60.15       63.07     29.82 o 
   2  13   8       20.29       17.28     17.16 o 
   3  13   8      271.96      324.67     48.38 o 
   4  13   8       49.55       38.90     36.84 o 
   5  13   8       25.55       15.50     20.23 o 
   6  13   8        2.03        6.04     26.24 o 
   7  13   8        4.69        8.69     32.50 o 
   8  13   8        3.62       13.00     30.64 o 
  -9  14   8       19.66       17.47     27.78 o 
  -8  14   8      328.25      296.92    130.04 o 
  -7  14   8      116.64      104.46     56.84 o 
  -6  14   8      144.57       71.46     47.08 o 
  -5  14   8      150.53      172.13     73.32 o 
  -4  14   8      104.22       60.40     48.52 o 
  -3  14   8      237.96      266.74     50.23 o 
  -2  14   8       99.84      126.13     59.64 o 
  -1  14   8      107.69      120.66     59.80 o 
   0  14   8      173.40      157.55     67.48 o 
   1  14   8      108.55      101.99     52.21 o 
   2  14   8      365.67      283.62     57.26 o 
   3  14   8       78.91       55.68     36.18 o 
   4  14   8      164.35      137.64    102.67 o 
   5  14   8        6.98       12.73     19.89 o 
   6  14   8      109.78      115.71    100.53 o 
   7  14   8      298.12      225.20    111.39 o 
  -8  15   8       11.99       -3.08     34.33 o 
  -7  15   8        4.06       10.59     16.72 o 
  -6  15   8      245.27      154.51     70.54 o 
  -5  15   8        0.04       10.28     21.89 o 
  -4  15   8       34.81       34.06     24.48 o 
  -3  15   8      312.34      272.09     99.23 o 
  -2  15   8      262.11      297.98     47.32 o 
  -1  15   8        6.99        5.18     18.16 o 
   0  15   8       21.48       11.34     13.33 o 
   1  15   8       27.91       21.47     23.52 o 
   2  15   8       89.90       54.28     34.04 o 
   3  15   8       35.22       19.33     22.43 o 
   4  15   8      153.94       79.53     59.47 o 
   5  15   8        2.06       12.70     17.51 o 
   6  15   8        6.50       17.10     41.90 o 
   7  15   8       37.71       30.00     38.48 o 
  -7  16   8       40.20       41.64     39.37 o 
  -6  16   8       17.04       23.25     30.66 o 
  -5  16   8       96.48       68.37     61.24 o 
  -4  16   8       31.62       15.03     25.37 o 
  -3  16   8       28.82       18.23     21.03 o 
  -2  16   8      346.90      390.59     90.16 o 
  -1  16   8      104.34      106.30     64.78 o 
   0  16   8      223.79      266.06     80.90 o 
   1  16   8      263.84      287.71    113.40 o 
   2  16   8       34.47       27.35     24.72 o 
   3  16   8      298.79      365.89     95.28 o 
   4  16   8      173.53      159.32     88.60 o 
   5  16   8      346.22      175.68    155.72 o 
   6  16   8      180.96      112.43    137.57 o 
  -6  17   8       42.59       40.06     44.10 o 
  -5  17   8       17.11       22.79     24.56 o 
  -4  17   8      265.29      199.29    132.33 o 
  -3  17   8      147.18      142.78     89.89 o 
  -2  17   8      125.15      126.19     89.43 o 
  -1  17   8      436.56      489.29    120.86 o 
   0  17   8      243.84      282.24     90.60 o 
   1  17   8      144.74      128.56     71.79 o 
   2  17   8       26.94       18.76     28.30 o 
   3  17   8       11.61        8.21     19.95 o 
   4  17   8       14.87       18.11     17.98 o 
  -4  18   8      103.58       63.16     50.37 o 
  -3  18   8      125.56      125.07     95.65 o 
  -2  18   8       15.51       18.76     35.89 o 
  -1  18   8      155.71      121.32     92.16 o 
   0  18   8       13.98       22.15     20.83 o 
   1  18   8        3.00        9.32     21.45 o 
   2  18   8      129.03      114.37     80.81 o 
   3  18   8        2.91       12.35     20.57 o 
 -12   1   9      519.82      330.04    371.21 o 
 -11   1   9      140.62       92.69    104.77 o 
 -10   1   9      501.30      491.40    136.60 o 
  -9   1   9      569.88      658.96     82.27 o 
  -8   1   9       12.07       13.95     22.05 o 
  -7   1   9        6.20       12.76     19.28 o 
  -6   1   9       87.79       67.91     21.29 o 
  -5   1   9      165.09      179.40     54.25 o 
  -4   1   9     1805.67     1765.83    106.71 o 
  -3   1   9     2746.73     3227.25    132.66 o 
  -2   1   9     1137.88     1200.60     99.28 o 
  -1   1   9     2883.22     3140.21    215.49 o 
   0   1   9     1547.91     1584.14    179.34 o 
   1   1   9       11.93       22.52     26.16 o 
   2   1   9      485.13      390.60     95.42 o 
   3   1   9     1585.92     1726.31    120.22 o 
   4   1   9      157.52      174.55    108.07 o 
   5   1   9      898.89      919.42    156.56 o 
   6   1   9     1300.54     1239.45    345.60 o 
   7   1   9      727.43      619.14    108.80 o 
   8   1   9     1185.68     1179.32    230.16 o 
   9   1   9      629.02      437.15    145.76 o 
  10   1   9       34.85       41.52     90.82 o 
  11   1   9       62.54       34.30     62.97 o 
 -12   2   9       12.27       25.41     40.17 o 
 -11   2   9        5.21       11.31     38.96 o 
 -10   2   9       16.47       18.69     29.23 o 
  -9   2   9       70.89       70.32     37.43 o 
  -8   2   9       75.87       75.30     38.74 o 
  -7   2   9      811.33      919.10    109.17 o 
  -6   2   9     1466.81     1447.88    121.26 o 
  -5   2   9     1179.76     1472.71     81.92 o 
  -4   2   9      786.32      863.82    108.82 o 
  -3   2   9      164.75      256.38     50.53 o 
  -2   2   9       21.60       33.70     21.38 o 
  -1   2   9       94.66      174.15     54.79 o 
   0   2   9      394.39      527.79    104.94 o 
   1   2   9       10.90       16.42     25.99 o 
   2   2   9      478.76      340.32     75.46 o 
   3   2   9       94.73      111.59     70.53 o 
   4   2   9       24.57       38.20     32.57 o 
   5   2   9      262.38      280.28    157.78 o 
   6   2   9      133.19      373.08    234.55 o 
   7   2   9      694.82      952.58    148.37 o 
   8   2   9      739.84      550.56    153.37 o 
   9   2   9      356.42      328.30    129.82 o 
  10   2   9      633.75      459.96    262.24 o 
  11   2   9      603.22      216.65    240.37 o 
 -12   3   9       25.79       17.00     56.86 o 
 -11   3   9       16.70       22.67     30.54 o 
 -10   3   9      640.64      575.77    114.18 o 
  -9   3   9      820.93      778.56    121.55 o 
  -8   3   9      337.82      364.41     91.92 o 
  -7   3   9       25.52       11.97     15.35 o 
  -6   3   9      270.81      314.87     62.93 o 
  -5   3   9       17.34        8.18     19.05 o 
  -4   3   9       11.55       12.45     15.64 o 
  -3   3   9      389.12      295.06     60.32 o 
  -2   3   9      326.14      359.40     51.05 o 
  -1   3   9      135.89      112.83     66.45 o 
   0   3   9       26.28       52.63     45.54 o 
   1   3   9        2.19       10.62     18.79 o 
   2   3   9        2.59       28.75     24.83 o 
   3   3   9       30.01       74.24     58.80 o 
   4   3   9     1177.49     1287.32    153.39 o 
   5   3   9     1399.16     1574.27    244.91 o 
   6   3   9     2313.81     2391.90    289.84 o 
   7   3   9      928.47      984.26    106.87 o 
   8   3   9      532.25      436.04    146.07 o 
   9   3   9      456.61      253.89    263.08 o 
  10   3   9        6.00       10.48     21.31 o 
  11   3   9       18.84       21.92     53.93 o 
 -12   4   9       90.69       42.49     46.71 o 
 -11   4   9       25.82       30.16     43.98 o 
 -10   4   9      101.88      120.01     96.48 o 
  -9   4   9       28.22       23.27     26.55 o 
  -8   4   9      124.08      117.06     63.10 o 
  -7   4   9      880.59      878.46     79.63 o 
  -6   4   9     1628.44     1659.09    147.19 o 
  -5   4   9     1261.17     1301.69    193.56 o 
  -4   4   9      965.03      912.69     93.07 o 
  -3   4   9      337.12      289.79     38.05 o 
  -2   4   9     1933.86     1959.62    272.47 o 
  -1   4   9     2997.40     3589.16    222.67 o 
   0   4   9       54.65       66.95     41.77 o 
   1   4   9       18.89       22.26     23.56 o 
   2   4   9       49.99       44.45     36.16 o 
   3   4   9        1.85       16.30     26.85 o 
   4   4   9      228.88      318.76    141.72 o 
   5   4   9      217.63      264.60     77.16 o 
   6   4   9      779.17      761.11    188.80 o 
   7   4   9      561.29      527.25    102.94 o 
   8   4   9      834.48      763.83    200.30 o 
   9   4   9     1243.43     1017.57    235.72 o 
  10   4   9      457.21      319.72     70.00 o 
  11   4   9      462.54      297.78    299.15 o 
 -12   5   9     1034.60     1010.88    465.56 o 
 -11   5   9      530.21      547.41    158.89 o 
 -10   5   9      102.05       91.30     82.46 o 
  -9   5   9      208.68      176.18     57.28 o 
  -8   5   9       72.32       50.14     36.06 o 
  -7   5   9      478.19      517.25     78.51 o 
  -6   5   9      150.97      159.27     58.11 o 
  -5   5   9     2064.75     2028.70    280.28 o 
  -4   5   9     2733.51     3378.43    156.43 o 
  -3   5   9     2988.06     3164.51    303.76 o 
  -2   5   9     4552.05     4630.28    438.70 o 
  -1   5   9     4925.51     5829.93    261.87 o 
   0   5   9     4254.77     4741.66    215.08 o 
   1   5   9     1485.14     1610.61    116.32 o 
   2   5   9      731.88      782.78     89.06 o 
   3   5   9     1443.02     1291.99    126.58 o 
   4   5   9       86.95       62.94     46.78 o 
   5   5   9      345.67      315.54     92.90 o 
   6   5   9      399.38      286.79    296.34 o 
   7   5   9       98.67       28.46     41.48 o 
   8   5   9      126.74       66.39    112.52 o 
   9   5   9      156.83       83.40    107.14 o 
  10   5   9      704.30      518.03    174.31 o 
  11   5   9      404.21      170.10    205.56 o 
 -12   6   9        6.98        6.89     23.25 o 
 -11   6   9       10.27       11.26     15.01 o 
 -10   6   9      104.75       79.58     62.86 o 
  -9   6   9       11.23       18.83     32.21 o 
  -8   6   9      315.13      243.75     60.54 o 
  -7   6   9       15.31       18.43     17.89 o 
  -6   6   9     2279.64     2344.03    288.77 o 
  -5   6   9      790.98      742.68    106.76 o 
  -4   6   9      520.62      517.37    104.65 o 
  -3   6   9     2445.94     2335.39    192.90 o 
  -2   6   9      710.51      657.95     62.20 o 
  -1   6   9       13.45       27.42     21.34 o 
   0   6   9      368.74      319.70     66.47 o 
   1   6   9      328.07      263.36     50.35 o 
   2   6   9     1651.13     1580.50    134.75 o 
   3   6   9      184.38      178.78    102.14 o 
   4   6   9      224.57      184.96     56.79 o 
   5   6   9      246.04      231.07    131.61 o 
   6   6   9     1121.25     1108.35    146.96 o 
   7   6   9     1095.18     1198.56    202.00 o 
   8   6   9      924.48      942.09    215.24 o 
   9   6   9     1333.82     1347.45    179.31 o 
  10   6   9      384.47      284.60    135.46 o 
 -11   7   9       97.97       87.52     91.58 o 
 -10   7   9      477.45      469.51    110.80 o 
  -9   7   9      439.34      347.27    169.24 o 
  -8   7   9      566.96      620.39    126.39 o 
  -7   7   9        9.02        6.99     14.57 o 
  -6   7   9      904.65      859.56    138.44 o 
  -5   7   9      207.31      205.28     45.04 o 
  -4   7   9       34.40       29.93     16.50 o 
  -3   7   9        4.50        5.93      9.92 o 
  -2   7   9       28.19       18.73     12.57 o 
  -1   7   9        2.64       17.28     19.63 o 
   0   7   9      103.60      113.87     56.83 o 
   1   7   9       22.50       32.60     23.78 o 
   2   7   9       76.26       93.28     42.72 o 
   3   7   9       85.64       69.21     33.61 o 
   4   7   9     1135.45     1261.37    155.73 o 
   5   7   9     1796.02     1927.89    172.76 o 
   6   7   9     2142.71     2101.11    276.31 o 
   7   7   9      537.60      519.07    134.22 o 
   8   7   9      659.38      547.33    148.01 o 
   9   7   9      328.68      148.71    114.00 o 
  10   7   9        4.67       15.70     20.82 o 
 -11   8   9       20.05       22.24     82.19 o 
 -10   8   9        8.40       -2.36     37.90 o 
  -9   8   9        0.02        9.40     14.55 o 
  -8   8   9       55.83       41.23     27.57 o 
  -7   8   9      269.21      217.36     64.64 o 
  -6   8   9      530.17      555.89     50.82 o 
  -5   8   9      112.41      109.27     29.24 o 
  -4   8   9      555.24      531.55     84.22 o 
  -3   8   9        1.28        5.92     13.26 o 
  -2   8   9      167.35      153.32     43.22 o 
  -1   8   9      993.05     1034.50    111.34 o 
   0   8   9      254.34      226.71     81.72 o 
   1   8   9      175.92      188.84     52.95 o 
   2   8   9      134.01      113.62     73.06 o 
   3   8   9       48.28       52.34     36.74 o 
   4   8   9       27.39       17.86     22.37 o 
   5   8   9      234.58      230.97     57.92 o 
   6   8   9      171.29      109.16     76.45 o 
   7   8   9       11.73       28.55     33.32 o 
   8   8   9      194.43      111.21     93.99 o 
   9   8   9      155.65       70.68     73.06 o 
  10   8   9       77.73       54.20     59.01 o 
 -11   9   9      268.69      179.23    220.85 o 
 -10   9   9       26.13       30.72     46.90 o 
  -9   9   9      118.75      132.90     79.42 o 
  -8   9   9       72.17       50.27     39.00 o 
  -7   9   9     1177.13     1020.66    147.84 o 
  -6   9   9      163.32      171.81     91.89 o 
  -5   9   9      202.46      192.83     49.99 o 
  -4   9   9      295.62      316.85     68.23 o 
  -3   9   9      184.90      221.61     37.21 o 
  -2   9   9      174.22      197.03     63.08 o 
  -1   9   9      265.52      266.20     45.03 o 
   0   9   9      361.34      345.11     42.20 o 
   1   9   9       24.78       23.59     19.98 o 
   2   9   9      386.65      383.28     74.33 o 
   3   9   9     1108.54     1100.73    171.48 o 
   4   9   9       26.31       22.47     30.78 o 
   5   9   9      592.51      555.26    112.05 o 
   6   9   9       70.57       59.23     50.41 o 
   7   9   9      320.83      271.97     58.46 o 
   8   9   9      783.90      504.31    162.33 o 
   9   9   9      163.25       83.72     56.24 o 
 -10  10   9        8.77       19.28     39.89 o 
  -9  10   9        2.17       16.89     18.27 o 
  -8  10   9      134.19       76.69     44.60 o 
  -7  10   9        7.88       10.47     21.18 o 
  -6  10   9      214.26      143.38     58.25 o 
  -5  10   9       30.87       10.44     21.08 o 
  -4  10   9        0.01       -0.24     19.37 o 
  -3  10   9       14.76       14.69     13.71 o 
  -2  10   9        0.01        4.44     10.63 o 
  -1  10   9      210.97      226.68     48.27 o 
   0  10   9        4.18        0.15     19.66 o 
   1  10   9       65.11       74.74     32.92 o 
   2  10   9     1320.44     1247.44    138.53 o 
   3  10   9        6.08        6.28     18.87 o 
   4  10   9      166.63      183.77     89.88 o 
   5  10   9        0.01       13.35     20.35 o 
   6  10   9      186.15      113.98     96.59 o 
   7  10   9      133.38       74.96     75.55 o 
   8  10   9        8.99        6.80     19.29 o 
   9  10   9       27.10       22.30     32.97 o 
 -10  11   9       79.26       70.76     86.03 o 
  -9  11   9      132.51      104.45     80.24 o 
  -8  11   9      448.45      476.41    116.48 o 
  -7  11   9        4.87        9.32     21.09 o 
  -6  11   9      679.49      479.88    127.99 o 
  -5  11   9     1184.05     1117.31    262.22 o 
  -4  11   9      482.44      515.05     81.85 o 
  -3  11   9      421.69      451.60     62.47 o 
  -2  11   9      440.10      406.57     47.02 o 
  -1  11   9      748.10      791.14     86.54 o 
   0  11   9      653.06      733.06     75.37 o 
   1  11   9     1497.07     1580.02    126.58 o 
   2  11   9      278.16      281.40     76.75 o 
   3  11   9       23.39       21.36     21.44 o 
   4  11   9      378.66      335.46     93.81 o 
   5  11   9       60.20       34.80     29.15 o 
   6  11   9      206.20      136.65    106.12 o 
   7  11   9      120.20       58.26     67.04 o 
   8  11   9       27.24       26.49     37.55 o 
   9  11   9       56.05       32.91     54.09 o 
  -9  12   9      135.91       69.29     98.30 o 
  -8  12   9      781.76      757.19    152.16 o 
  -7  12   9      475.33      402.20    142.68 o 
  -6  12   9       28.13       24.57     30.84 o 
  -5  12   9      190.63      210.65    101.29 o 
  -4  12   9       14.57       23.84     17.20 o 
  -3  12   9      114.32       87.35     38.20 o 
  -2  12   9       88.30       72.68     34.35 o 
  -1  12   9      170.39      153.80     63.11 o 
   0  12   9      355.31      309.25     75.47 o 
   1  12   9      230.66      202.46     82.75 o 
   2  12   9      342.37      293.86     67.04 o 
   3  12   9      165.45      128.14     78.77 o 
   4  12   9      135.57       90.06     62.01 o 
   5  12   9        0.03       19.17     32.70 o 
   6  12   9       17.83       12.94     32.88 o 
   7  12   9      310.42      209.12    188.29 o 
   8  12   9      213.79       99.09    148.57 o 
  -9  13   9        1.31       -3.22     50.96 o 
  -8  13   9      140.35       96.32     62.79 o 
  -7  13   9      586.25      536.25    129.77 o 
  -6  13   9        4.28        9.14     18.96 o 
  -5  13   9       22.50       13.15     23.81 o 
  -4  13   9       12.47        6.16     14.44 o 
  -3  13   9        3.06       10.95     17.73 o 
  -2  13   9      224.50      240.54     50.10 o 
  -1  13   9        1.09        9.57     10.12 o 
   0  13   9       18.78       22.53     19.59 o 
   1  13   9       76.14       68.00     39.83 o 
   2  13   9       91.28       84.00     58.47 o 
   3  13   9      228.08      180.23     51.90 o 
   4  13   9      307.78      336.40     80.40 o 
   5  13   9      333.49      260.98    104.71 o 
   6  13   9       36.05       26.59     21.55 o 
   7  13   9      243.05      108.81    132.94 o 
  -8  14   9      336.04      216.38    136.47 o 
  -7  14   9      343.49      354.65    106.22 o 
  -6  14   9      175.14      154.40     75.52 o 
  -5  14   9      910.29      809.67    189.96 o 
  -4  14   9      295.00      283.91    115.11 o 
  -3  14   9       55.29       76.36     41.09 o 
  -2  14   9       31.09       27.49     20.88 o 
  -1  14   9        5.79        8.38     18.05 o 
   0  14   9       93.19       70.87     42.87 o 
   1  14   9        3.34        9.26     18.90 o 
   2  14   9      426.17      374.56    101.94 o 
   3  14   9        4.77       10.80     21.20 o 
   4  14   9       10.40        7.46     31.64 o 
   5  14   9       89.03       53.58     56.43 o 
   6  14   9      200.15      116.41    163.76 o 
   7  14   9      705.11      579.02    306.37 o 
  -7  15   9        5.82        7.61     21.27 o 
  -6  15   9       25.42       21.55     24.18 o 
  -5  15   9      471.67      394.18    165.12 o 
  -4  15   9      555.00      601.95    166.90 o 
  -3  15   9      361.70      374.85    153.63 o 
  -2  15   9      386.22      421.66     84.04 o 
  -1  15   9      726.36      868.25    152.46 o 
   0  15   9      363.12      433.53    102.79 o 
   1  15   9      725.30      849.61    121.02 o 
   2  15   9       87.46       94.46     57.09 o 
   3  15   9        3.83       10.65     20.38 o 
   4  15   9      274.45      252.82     61.33 o 
   5  15   9      134.19       76.68     86.15 o 
   6  15   9      245.28      104.27    162.25 o 
  -6  16   9       51.06       32.28     35.81 o 
  -5  16   9        9.86       20.57     30.27 o 
  -4  16   9        9.50       15.14     25.99 o 
  -3  16   9        8.02       10.09     22.97 o 
  -2  16   9       97.65      107.02     68.16 o 
  -1  16   9      208.21      200.06     59.90 o 
   0  16   9      142.25      106.83     67.17 o 
   1  16   9      154.14       87.34     61.26 o 
   2  16   9      211.79      155.78     99.25 o 
   3  16   9        1.69        1.27     27.42 o 
   4  16   9       63.84       45.85     36.76 o 
   5  16   9        5.14       20.17     21.04 o 
  -4  17   9       57.59       36.14     32.56 o 
  -3  17   9       81.43       52.25     42.55 o 
  -2  17   9       73.18      111.23    101.06 o 
  -1  17   9        6.89       13.70     24.11 o 
   0  17   9        2.28       26.05     32.32 o 
   1  17   9        4.21        2.23     20.55 o 
   2  17   9       75.93       69.67     52.52 o 
   3  17   9      157.37       97.17     73.85 o 
  -2  18   9        2.29       12.46     19.76 o 
  -1  18   9        5.26        8.89     27.89 o 
   0  18   9       21.52       21.49     23.97 o 
   1  18   9      157.70      107.16    101.81 o 
 -12   0  10      142.05       69.28    118.92 o 
 -11   0  10      394.31      397.12    342.34 o 
 -10   0  10     1218.42      868.06    282.92 o 
  -9   0  10     2464.84     2593.67    571.87 o 
  -8   0  10      712.35      830.61    186.64 o 
  -7   0  10       63.83      109.33     67.60 o 
  -6   0  10     2740.33     2953.51    412.88 o 
  -5   0  10     1879.43     1771.97    260.81 o 
  -4   0  10      541.05      589.85    108.45 o 
  -3   0  10     4019.07     3930.88    393.06 o 
  -2   0  10     6388.65     7710.24    529.14 o 
  -1   0  10     4942.26     5499.32    414.88 o 
   0   0  10     2351.57     2890.45    375.64 o 
   1   0  10     2816.01     3277.36    367.27 o 
   2   0  10      388.67      324.80     79.59 o 
   3   0  10      282.85      207.71     76.32 o 
   4   0  10      350.21      347.25    117.12 o 
   5   0  10     1150.43     1428.83    307.16 o 
   9   0  10     2311.69     2024.11    400.80 o 
 -12   1  10       14.08       18.39     35.54 o 
 -11   1  10      142.42      102.53    126.55 o 
 -10   1  10      233.68      263.17    104.85 o 
  -9   1  10      148.89      129.19    103.09 o 
  -8   1  10      577.12      619.57     96.35 o 
  -7   1  10      130.45      121.09     61.90 o 
  -6   1  10      147.46      171.04     82.24 o 
  -5   1  10      157.93      108.25     55.05 o 
  -4   1  10      407.07      350.86     48.51 o 
  -3   1  10      204.76      284.72    116.15 o 
  -2   1  10      376.41      822.15    249.69 o 
  -1   1  10      341.39      641.86    393.41 o 
   0   1  10      296.47      268.14     67.80 o 
   1   1  10      118.04      156.21    104.59 o 
   2   1  10      661.10     1243.38    256.72 o 
   3   1  10      115.12      100.33     80.67 o 
   4   1  10      393.20      445.06    129.06 o 
   5   1  10      561.75      531.14    190.52 o 
   8   1  10     1097.48      996.08    266.36 o 
   9   1  10      786.77      772.51    168.50 o 
  10   1  10      125.94       69.82    172.25 o 
 -12   2  10      460.98      258.13    319.12 o 
 -11   2  10       34.27       24.92     59.86 o 
 -10   2  10       20.57       13.14     25.50 o 
  -9   2  10       88.21       59.37     43.03 o 
  -8   2  10        1.85        9.64     13.39 o 
  -7   2  10        5.43        9.92     18.43 o 
  -6   2  10       11.83        8.58     10.52 o 
  -5   2  10       94.04       85.82     29.44 o 
  -4   2  10      158.76       97.21     26.41 o 
  -3   2  10      349.08      349.30     55.18 o 
  -2   2  10      155.94      154.96     81.87 o 
  -1   2  10       31.23       61.87     39.06 o 
   0   2  10       18.16       41.90     38.05 o 
   1   2  10       92.52       69.02     61.57 o 
   2   2  10     2704.89     3028.13    334.98 o 
   3   2  10     2153.35     2205.34    400.04 o 
   4   2  10      232.13      231.19     74.93 o 
   5   2  10      336.29      275.56    240.23 o 
   6   2  10      220.83      190.29    151.90 o 
   8   2  10       12.06       55.16     73.88 o 
   9   2  10      261.08      135.36    132.09 o 
  10   2  10      166.55       93.17     87.66 o 
 -12   3  10      103.15       33.99    107.78 o 
 -11   3  10       13.83       14.91     34.96 o 
 -10   3  10       20.52       14.17     34.07 o 
  -9   3  10        6.99       13.68     27.85 o 
  -8   3  10     1603.11     1814.97    179.94 o 
  -7   3  10       89.86       62.03     41.39 o 
  -6   3  10        0.39        0.71     11.74 o 
  -5   3  10      808.22      822.02    118.03 o 
  -4   3  10       31.56       28.67     13.22 o 
  -3   3  10      497.15      543.91     76.63 o 
  -2   3  10      271.96      390.64    134.77 o 
  -1   3  10       69.77      122.19    119.72 o 
   0   3  10      113.44       85.64     80.00 o 
   1   3  10      178.31      228.91     87.77 o 
   2   3  10     1977.35     2344.11    293.11 o 
   3   3  10       13.63        9.38     16.65 o 
   4   3  10        4.45       12.18     27.32 o 
   5   3  10        0.82        8.95     31.75 o 
   6   3  10      397.20      316.23     98.60 o 
   7   3  10      572.20      440.43    119.66 o 
   8   3  10       24.99       36.85     41.97 o 
   9   3  10       97.45       73.24     82.99 o 
  10   3  10       26.74       12.56     34.68 o 
 -11   4  10      140.33       90.87     85.83 o 
 -10   4  10      533.25      497.92    143.77 o 
  -9   4  10      176.11      125.18     93.34 o 
  -8   4  10       49.05       44.46     38.07 o 
  -7   4  10       15.28       24.45     19.46 o 
  -6   4  10      516.90      518.65     76.76 o 
  -5   4  10     1271.42     1556.41    225.91 o 
  -4   4  10     1258.96     1518.26    122.46 o 
  -3   4  10      878.44      960.72     77.53 o 
  -2   4  10     2789.38     2707.81    307.14 o 
  -1   4  10     3383.91     3869.60    475.54 o 
   0   4  10      495.23      523.20     79.94 o 
   1   4  10     1757.07     1805.95    161.25 o 
   2   4  10        5.69       13.78     26.04 o 
   3   4  10      159.66      168.16     90.27 o 
   4   4  10      317.68      295.10     52.28 o 
   5   4  10      634.07      565.92    115.30 o 
   6   4  10      576.50      442.72     86.00 o 
   7   4  10      336.25      342.33    112.05 o 
   8   4  10      383.57      329.11    197.90 o 
   9   4  10      143.54       68.96     84.34 o 
  10   4  10       62.52       28.22     37.35 o 
 -11   5  10      424.95      358.63    107.92 o 
 -10   5  10        0.17        4.43     26.71 o 
  -9   5  10       35.83       29.28     26.13 o 
  -8   5  10       46.77       51.04     39.42 o 
  -7   5  10      146.20      107.12     41.99 o 
  -6   5  10       42.69       18.56     16.01 o 
  -5   5  10       13.00       18.95     12.74 o 
  -4   5  10        8.56       12.93     19.01 o 
  -3   5  10      368.19      427.16     80.91 o 
  -2   5  10      105.61      107.31     45.97 o 
  -1   5  10       93.71       79.78     83.02 o 
   0   5  10        3.00        5.00     16.79 o 
   1   5  10      191.42      273.75     83.34 o 
   2   5  10       41.90       42.76     31.81 o 
   3   5  10      530.76      411.09     85.13 o 
   4   5  10      174.66      145.17     63.64 o 
   5   5  10       15.75       13.77     59.13 o 
   6   5  10       57.04       48.68     38.86 o 
   7   5  10       56.48       35.53     39.78 o 
   8   5  10        2.17       44.54     83.76 o 
   9   5  10        2.44       33.99     33.04 o 
  10   5  10        2.76       12.71     27.66 o 
 -11   6  10       64.31       41.82     39.24 o 
 -10   6  10      200.49      170.86    150.97 o 
  -9   6  10      124.85      139.62     77.07 o 
  -8   6  10      397.46      362.69     66.02 o 
  -7   6  10     1753.47     1934.52    215.03 o 
  -6   6  10      977.64     1111.75     98.90 o 
  -5   6  10     1725.12     1792.43    201.34 o 
  -4   6  10     1899.78     1867.96    317.36 o 
  -3   6  10     1002.95     1017.72    147.98 o 
  -2   6  10      780.68      897.13     89.68 o 
  -1   6  10      111.35       99.77     64.15 o 
   0   6  10       13.73       16.58     20.91 o 
   1   6  10       69.36       57.49     36.71 o 
   2   6  10      691.91      650.85    146.14 o 
   3   6  10     1242.07     1358.74    189.40 o 
   4   6  10      626.06      758.49    164.32 o 
   5   6  10      860.59      820.14    116.21 o 
   6   6  10      471.22      427.36     74.99 o 
   7   6  10      842.83      851.67    162.34 o 
   8   6  10      599.00      417.15    108.24 o 
   9   6  10      303.38      243.63    130.62 o 
  10   6  10      233.20       72.37    129.73 o 
 -11   7  10       89.47       48.52     91.69 o 
 -10   7  10      179.82      141.11    108.37 o 
  -9   7  10      101.18      121.14     87.06 o 
  -8   7  10       46.19       22.85     32.98 o 
  -7   7  10        5.36       16.67     16.61 o 
  -6   7  10        9.08       23.18     13.02 o 
  -5   7  10       97.26       46.63     27.02 o 
  -4   7  10       16.99       12.93      8.34 o 
  -3   7  10       75.03       53.39     21.25 o 
  -2   7  10       49.33       31.38     17.27 o 
  -1   7  10      300.24      371.86     69.56 o 
   0   7  10        1.35       11.95     24.02 o 
   1   7  10        1.56       33.69     24.38 o 
   2   7  10      350.52      306.55     70.97 o 
   3   7  10      734.83      640.02     90.09 o 
   4   7  10     3429.58     3536.84    422.05 o 
   5   7  10     1080.08     1032.05    151.51 o 
   6   7  10       67.86       97.43     71.78 o 
   7   7  10      216.39      127.90     99.71 o 
   8   7  10      192.77       68.62     78.46 o 
   9   7  10        2.76       10.45     25.59 o 
 -10   8  10       82.72       80.61     94.16 o 
  -9   8  10       27.01       27.78     30.61 o 
  -8   8  10        2.73       10.30     20.58 o 
  -7   8  10      498.43      472.45     97.07 o 
  -6   8  10      130.37      121.51     49.97 o 
  -5   8  10       51.75       68.16     28.84 o 
  -4   8  10      157.13      128.80     42.39 o 
  -3   8  10      256.24      225.01     49.84 o 
  -2   8  10      378.53      359.07     50.15 o 
  -1   8  10       91.91       95.86     42.63 o 
   0   8  10      220.81      272.16     73.18 o 
   1   8  10      330.98      387.89     72.60 o 
   2   8  10      125.63      123.23     83.40 o 
   3   8  10      601.53      558.69     89.79 o 
   4   8  10      468.09      436.17    106.78 o 
   5   8  10        7.77       14.38     23.46 o 
   6   8  10      198.60      137.64     96.23 o 
   7   8  10       85.25       41.34     43.57 o 
   8   8  10        1.35       22.09     31.58 o 
   9   8  10       20.91        9.85     24.37 o 
 -10   9  10       35.28       56.22     82.70 o 
  -9   9  10       30.11       24.24     29.19 o 
  -8   9  10      227.80      240.96     80.11 o 
  -7   9  10       16.56       10.03     28.92 o 
  -6   9  10       30.16       22.11     33.72 o 
  -5   9  10       44.84       27.14     25.64 o 
  -4   9  10        0.92       13.89     20.83 o 
  -3   9  10      144.58      160.98     60.64 o 
  -2   9  10       71.22       77.82     28.84 o 
  -1   9  10      124.71      118.72     44.42 o 
   0   9  10       36.20       50.50     26.88 o 
   1   9  10       22.98       18.84     23.66 o 
   2   9  10      207.91      264.70     85.07 o 
   3   9  10     1317.98     1386.61    134.11 o 
   4   9  10     1431.44     1362.92    148.01 o 
   5   9  10      786.32      712.77    156.00 o 
   6   9  10      733.99      759.10    153.93 o 
   7   9  10      282.99      190.77    108.14 o 
   8   9  10       68.57       32.82     66.84 o 
   9   9  10        5.26        8.27     46.52 o 
 -10  10  10      142.59      152.68    139.44 o 
  -9  10  10      110.08      186.00    217.51 o 
  -8  10  10      576.48      660.52    102.58 o 
  -7  10  10     1760.98     1792.40    321.40 o 
  -6  10  10     1439.97     1416.76    387.86 o 
  -5  10  10     1346.65     1006.43    385.40 o 
  -4  10  10     2502.15     2893.25    343.08 o 
  -3  10  10     2615.51     2666.84    556.50 o 
  -2  10  10      399.54      491.66     55.33 o 
  -1  10  10       40.36       41.76     21.63 o 
   0  10  10       35.63       51.16     30.17 o 
   1  10  10       18.69       22.08     17.57 o 
   2  10  10       66.97       70.40     42.67 o 
   3  10  10      933.18      938.81    140.28 o 
   4  10  10      859.60      837.97    125.62 o 
   5  10  10      685.35      581.70    106.64 o 
   6  10  10      485.10      417.61    106.94 o 
   7  10  10      821.13      714.66    159.02 o 
   8  10  10      888.72      654.96    247.99 o 
  -9  11  10      236.96      207.57    204.12 o 
  -8  11  10       42.55       39.31     64.69 o 
  -7  11  10       63.48       43.02     34.97 o 
  -6  11  10      176.66      139.72     62.44 o 
  -5  11  10        0.16        9.41     30.32 o 
  -4  11  10      138.78      102.49     31.75 o 
  -3  11  10       13.40       10.12     12.84 o 
  -2  11  10       90.03       68.96     37.66 o 
  -1  11  10        0.10        6.67     16.97 o 
   0  11  10       15.64       17.54     15.45 o 
   1  11  10      200.14      177.66     87.98 o 
   2  11  10       14.28        5.49     22.97 o 
   3  11  10        4.62        0.61     16.74 o 
   4  11  10      178.40      163.20    122.40 o 
   5  11  10      111.84       81.83     74.42 o 
   6  11  10      102.99       80.60     61.31 o 
   7  11  10      114.35       67.83     78.70 o 
   8  11  10      410.96      264.98    266.27 o 
  -9  12  10       56.83       31.05     53.47 o 
  -8  12  10       14.61       11.38     52.16 o 
  -7  12  10        6.92        7.87     23.70 o 
  -6  12  10       43.89       65.61     36.13 o 
  -5  12  10       53.23       46.15     36.16 o 
  -4  12  10      395.19      310.27    113.65 o 
  -3  12  10       63.13       41.67     33.46 o 
  -2  12  10        2.34       14.11     17.24 o 
  -1  12  10       32.53       31.83     24.65 o 
   0  12  10      224.02      175.12     88.20 o 
   1  12  10       29.95       29.45     30.43 o 
   2  12  10      167.17      128.41     92.38 o 
   3  12  10      134.27       80.84     74.13 o 
   4  12  10      155.29       99.23     69.21 o 
   5  12  10       40.95       27.70     32.44 o 
   6  12  10        8.28        7.46     19.79 o 
   7  12  10       31.79       24.34     28.44 o 
  -8  13  10        5.90        6.06     37.66 o 
  -7  13  10       37.64       20.50     32.55 o 
  -6  13  10       47.31       48.58     44.62 o 
  -5  13  10        0.06        5.43     23.14 o 
  -4  13  10        2.30       10.43     15.22 o 
  -3  13  10      124.49       89.09     42.12 o 
  -2  13  10       50.71       49.41     34.75 o 
  -1  13  10       34.97       28.07     22.38 o 
   0  13  10       10.76       15.21     16.10 o 
   1  13  10       59.64       35.29     28.95 o 
   2  13  10        1.10        6.98     36.89 o 
   3  13  10        9.14       11.78     20.31 o 
   4  13  10      258.18      104.72     73.82 o 
   5  13  10      110.54       90.49     78.78 o 
   6  13  10       66.49       31.39     39.80 o 
  -7  14  10      188.72      144.82     77.80 o 
  -6  14  10      140.90      101.00     74.51 o 
  -5  14  10       67.34       44.60     42.29 o 
  -4  14  10      540.28      571.04    148.40 o 
  -3  14  10      422.68      398.75    120.82 o 
  -2  14  10       42.51       50.76     30.15 o 
  -1  14  10      117.90      123.80     74.06 o 
   0  14  10       52.87       50.78     40.43 o 
   1  14  10      256.94      237.37    107.98 o 
   2  14  10       92.76       73.62     50.89 o 
   3  14  10      206.52       93.32     97.01 o 
   4  14  10      382.11      351.98     79.11 o 
   5  14  10      168.62      135.45    119.90 o 
   6  14  10       68.48       33.45     86.32 o 
  -6  15  10       51.59       49.73     38.20 o 
  -5  15  10        4.95       10.07     13.04 o 
  -4  15  10       24.69       17.35     31.61 o 
  -3  15  10      171.42      166.43    108.61 o 
  -2  15  10        8.73       21.04     22.53 o 
  -1  15  10       99.85       70.77     44.42 o 
   0  15  10       41.70       31.33     27.92 o 
   1  15  10       28.45       17.88     31.00 o 
   2  15  10      161.64      108.81     71.20 o 
   3  15  10       38.02       23.19     20.40 o 
   4  15  10       15.49        6.08     23.08 o 
   5  15  10       48.75       17.39     26.76 o 
  -5  16  10      120.51       84.03     52.20 o 
  -4  16  10      193.17      188.35    118.56 o 
  -3  16  10      620.22      711.69    184.46 o 
  -2  16  10      398.68      387.71    134.22 o 
  -1  16  10      125.32      107.44     63.80 o 
   0  16  10      419.40      481.17    110.96 o 
   1  16  10       21.85       20.16     28.18 o 
   2  16  10       10.49       25.74     31.18 o 
   3  16  10       27.85       29.61     26.66 o 
  -2  17  10       65.05       67.74     69.60 o 
  -1  17  10        0.36       15.28     28.45 o 
   0  17  10        2.02        0.65     22.18 o 
   1  17  10        0.07        5.94     27.52 o 
 -11   1  11      132.78       81.11    111.96 o 
 -10   1  11      390.23      383.05     89.94 o 
  -9   1  11     1117.23     1221.59    198.76 o 
  -8   1  11      835.56      958.14    165.75 o 
  -7   1  11      493.47      556.03     74.28 o 
  -6   1  11     1335.33     1408.28    102.74 o 
  -5   1  11     1168.47     1345.42    183.67 o 
  -4   1  11      281.32      268.95     60.84 o 
  -3   1  11      280.82      279.81     68.61 o 
  -2   1  11      513.30      589.98    108.56 o 
  -1   1  11      129.42      195.86    118.74 o 
   0   1  11       40.66       68.81     52.28 o 
   1   1  11      165.14      151.51    105.32 o 
   2   1  11      872.58      787.83    137.85 o 
   3   1  11      748.86      893.61    148.94 o 
   4   1  11      820.52     1043.29    235.53 o 
   5   1  11      617.35      628.67    130.63 o 
   6   1  11      694.70      490.34    125.53 o 
   7   1  11     1488.06     1483.92    269.78 o 
   8   1  11      597.19      368.41    172.47 o 
   9   1  11       48.08       44.87     55.69 o 
  10   1  11      327.70      180.76    218.33 o 
 -11   2  11        0.35       18.48     36.16 o 
 -10   2  11        1.94       20.32     31.92 o 
  -9   2  11       25.23       28.24     61.62 o 
  -8   2  11        4.85       -3.46     26.16 o 
  -7   2  11       90.41       90.15     50.54 o 
  -6   2  11       12.23       10.10     22.50 o 
  -5   2  11       34.81       26.77     18.28 o 
  -4   2  11      231.99      226.29     64.17 o 
  -3   2  11       55.37       41.42     30.19 o 
  -2   2  11       19.84       27.58     25.16 o 
  -1   2  11        0.30        9.19     31.80 o 
   0   2  11       53.89       67.08     50.91 o 
   1   2  11       11.92       26.38     32.11 o 
   2   2  11       65.35       91.91     73.98 o 
   3   2  11       67.13      138.19     85.49 o 
   4   2  11       15.23       45.23     61.79 o 
   5   2  11       82.94       60.47     58.53 o 
   6   2  11       26.06       23.25     72.67 o 
   7   2  11       36.61       59.95     93.74 o 
   8   2  11       24.79       48.79     62.90 o 
   9   2  11      132.64       84.89     63.59 o 
 -11   3  11        9.28       17.09     54.84 o 
 -10   3  11        2.65       14.80     28.91 o 
  -9   3  11       16.52       21.52     25.69 o 
  -8   3  11      112.33      108.76     55.40 o 
  -7   3  11       39.55       42.89     31.09 o 
  -6   3  11        2.21        4.83     18.91 o 
  -5   3  11       32.84       32.44     37.82 o 
  -4   3  11        1.60        8.05      7.45 o 
  -3   3  11      319.03      338.99     58.14 o 
  -2   3  11      463.36      451.85    109.88 o 
  -1   3  11      549.13      715.96    179.45 o 
   0   3  11      268.42      285.97     60.25 o 
   1   3  11      536.00      548.61    123.43 o 
   2   3  11        2.04       17.67     25.27 o 
   3   3  11       15.03       52.21     40.02 o 
   4   3  11        3.30       19.03     24.49 o 
   5   3  11       91.16      102.75     73.81 o 
   6   3  11      378.72      382.26     82.28 o 
   7   3  11      218.89      175.85     91.93 o 
   8   3  11      183.30      142.39    131.46 o 
   9   3  11      336.70      217.28    216.09 o 
 -11   4  11        0.19       12.24     32.10 o 
 -10   4  11       25.67       23.89     27.57 o 
  -9   4  11       25.72       23.57     28.05 o 
  -8   4  11        0.35       12.10     27.98 o 
  -7   4  11       56.40       39.20     25.64 o 
  -6   4  11       64.20      120.53     66.24 o 
  -5   4  11      577.60      720.42    118.10 o 
  -4   4  11      691.35      817.04    105.44 o 
  -3   4  11      781.62      755.34    120.91 o 
  -2   4  11      116.38      145.45    104.29 o 
  -1   4  11      127.92      134.84    146.36 o 
   0   4  11       58.88       69.07     53.04 o 
   1   4  11       54.15      118.93     88.41 o 
   2   4  11       89.57       62.58     63.42 o 
   3   4  11      490.96      379.35     95.93 o 
   4   4  11      311.01      339.29    311.09 o 
   5   4  11      118.13      120.91    115.47 o 
   6   4  11      138.39       89.90     92.71 o 
   7   4  11       12.74       29.62     58.28 o 
   8   4  11        3.58       25.27     36.41 o 
   9   4  11       22.76       14.31     53.36 o 
 -11   5  11       96.06       69.91     89.88 o 
 -10   5  11      590.03      797.79    156.34 o 
  -9   5  11     1006.19     1097.45    156.79 o 
  -8   5  11      785.87      923.92    211.65 o 
  -7   5  11      932.73     1114.36    174.84 o 
  -6   5  11     2345.97     3112.57    195.43 o 
  -5   5  11     1984.05     2163.05    313.68 o 
  -4   5  11      959.82     1104.03    143.13 o 
  -3   5  11      525.15      536.86     86.52 o 
  -2   5  11      633.82      720.14    121.72 o 
  -1   5  11      330.47      430.00    100.03 o 
   0   5  11      258.45      316.33     63.54 o 
   1   5  11      294.58      281.72     63.23 o 
   2   5  11     4071.45     4399.25    498.41 o 
   3   5  11     2127.80     2495.93    399.28 o 
   4   5  11     1450.64     1354.82    231.19 o 
   5   5  11     1561.90     1669.08    450.41 o 
   7   5  11     1919.56     2180.78    599.50 o 
   8   5  11      803.23      854.35    154.12 o 
   9   5  11      491.94      378.47    114.44 o 
 -10   6  11        2.50        8.58     25.06 o 
  -9   6  11       18.46       19.97     41.83 o 
  -8   6  11      328.26      292.73     67.94 o 
  -7   6  11      612.76      608.25    141.50 o 
  -6   6  11      624.77      639.35     94.47 o 
  -5   6  11      392.18      410.03     61.08 o 
  -4   6  11      399.26      518.72     61.98 o 
  -3   6  11      219.77      238.84     53.25 o 
  -2   6  11      266.57      333.52    132.11 o 
  -1   6  11      226.74      243.48     74.64 o 
   0   6  11      310.35      351.88     76.58 o 
   1   6  11        6.57       19.67     31.22 o 
   2   6  11      113.87       80.57     62.59 o 
   3   6  11      230.42      277.43    229.14 o 
   4   6  11       19.30       12.13     28.68 o 
   5   6  11      397.61      393.08    136.19 o 
   6   6  11      219.74      195.25    173.17 o 
   7   6  11        0.04       12.97     25.29 o 
   8   6  11      101.75       35.56     41.63 o 
   9   6  11       68.70       28.08     39.80 o 
 -10   7  11        1.73       10.47     21.75 o 
  -9   7  11       68.04       42.94     50.19 o 
  -8   7  11      101.81       98.84     72.86 o 
  -7   7  11        1.04       14.18     19.82 o 
  -6   7  11        2.79       10.44     16.50 o 
  -5   7  11       10.05       12.86     15.30 o 
  -4   7  11       70.49       66.28     27.77 o 
  -3   7  11       36.25       30.57     16.40 o 
  -2   7  11       30.14       21.00     15.32 o 
  -1   7  11       71.19       91.59     52.16 o 
   0   7  11        3.85        4.94     28.34 o 
   1   7  11      308.66      345.46    106.14 o 
   2   7  11      118.17      127.90     65.45 o 
   3   7  11       21.93       17.51     48.15 o 
   4   7  11      268.22      232.21     60.97 o 
   5   7  11      251.80      203.81    128.04 o 
   6   7  11        9.32        8.31     30.11 o 
   7   7  11       20.11       11.82     16.21 o 
   8   7  11        3.61       14.39     27.01 o 
   9   7  11       19.52       19.94     31.74 o 
 -10   8  11       86.42       39.97     52.27 o 
  -9   8  11       11.82       12.74     24.88 o 
  -8   8  11        0.49        5.48     26.90 o 
  -7   8  11      111.09       70.56     61.49 o 
  -6   8  11        1.65       22.23     28.46 o 
  -5   8  11       57.20       49.88     28.43 o 
  -4   8  11        2.66       30.03     20.15 o 
  -3   8  11       20.29       32.78     17.17 o 
  -2   8  11        5.12        7.61     13.95 o 
  -1   8  11       32.79       27.39     23.68 o 
   0   8  11       26.30       25.43     24.69 o 
   1   8  11       81.51       72.27     47.86 o 
   2   8  11       19.56       19.12     24.86 o 
   3   8  11      272.24      198.41    151.28 o 
   4   8  11       27.00       27.24     32.82 o 
   5   8  11        8.64       19.51     29.33 o 
   6   8  11        7.32        8.13     30.46 o 
   7   8  11        7.26       16.46     27.79 o 
   8   8  11        7.29        4.90     23.99 o 
  -9   9  11        4.24       15.25     17.95 o 
  -8   9  11       26.82       27.63     42.54 o 
  -7   9  11       68.44       53.69     42.39 o 
  -6   9  11      189.69      126.48     64.49 o 
  -5   9  11      567.15      611.58    108.32 o 
  -4   9  11      456.34      510.57    103.95 o 
  -3   9  11      468.36      537.07    103.02 o 
  -2   9  11      326.40      402.16     91.41 o 
  -1   9  11        8.14       19.03     15.96 o 
   0   9  11        5.35       16.24     16.41 o 
   1   9  11       39.25       17.08     18.89 o 
   2   9  11      865.16      962.23    122.04 o 
   3   9  11      369.21      311.54     78.32 o 
   4   9  11      374.67      373.76     98.62 o 
   5   9  11      764.85      710.91    133.28 o 
   6   9  11      479.37      431.21    115.25 o 
   7   9  11      322.48      236.63     57.91 o 
   8   9  11      123.22       62.21     75.82 o 
  -9  10  11       18.41       26.12     27.96 o 
  -8  10  11        3.63        6.95     21.43 o 
  -7  10  11        5.80       14.17     33.08 o 
  -6  10  11       73.98       35.13     25.43 o 
  -5  10  11      195.25      124.50     62.32 o 
  -4  10  11       67.20       40.87     25.19 o 
  -3  10  11       19.11       14.78     20.01 o 
  -2  10  11       77.14       51.76     29.53 o 
  -1  10  11       25.09       29.72     19.77 o 
   0  10  11        3.97       11.96     15.46 o 
   1  10  11      697.29      680.05    106.35 o 
   2  10  11      685.31      677.91    145.66 o 
   3  10  11        5.16       28.41     26.47 o 
   4  10  11       47.43       34.02     34.16 o 
   5  10  11       30.02       28.80     56.80 o 
   6  10  11       33.75       11.81     40.58 o 
   7  10  11        4.55       23.19     39.73 o 
  -8  11  11      292.53      397.28    203.91 o 
  -7  11  11      548.55      676.80    175.13 o 
  -6  11  11      806.70      732.03    263.83 o 
  -5  11  11      685.12      606.98    157.58 o 
  -4  11  11      640.37      661.32    125.75 o 
  -3  11  11      104.07       79.80     47.00 o 
  -2  11  11        8.84       13.03     18.00 o 
  -1  11  11      107.76       87.44     49.11 o 
   0  11  11      193.15      230.62     84.24 o 
   1  11  11      475.25      519.09    119.96 o 
   2  11  11       10.12        7.19     20.71 o 
   3  11  11      486.69      427.28    101.87 o 
   4  11  11      803.89      675.79    145.48 o 
   5  11  11      795.90      707.65    161.20 o 
   6  11  11     1087.86      942.13    164.35 o 
   7  11  11      180.62      111.13     94.33 o 
  -8  12  11        4.55        5.78     37.91 o 
  -7  12  11        5.61       12.19     16.65 o 
  -6  12  11        0.41       -5.27     24.62 o 
  -5  12  11      170.46      153.36     81.35 o 
  -4  12  11      348.03      333.89    122.38 o 
  -3  12  11      193.91      148.84     56.92 o 
  -2  12  11      424.42      471.14    100.80 o 
  -1  12  11       19.84       22.56     21.80 o 
   0  12  11        5.50        8.85     15.61 o 
   1  12  11      241.61      134.49     88.40 o 
   2  12  11      418.28      391.25     72.16 o 
   3  12  11        0.06        0.08     27.60 o 
   4  12  11       43.64       35.06     31.78 o 
   5  12  11       47.48       17.61     36.05 o 
   6  12  11       21.84       14.15     28.87 o 
  -7  13  11        1.71       16.34     17.49 o 
  -6  13  11      131.46       94.85     62.17 o 
  -5  13  11       18.45       29.26     30.20 o 
  -4  13  11      130.53       87.42     55.63 o 
  -3  13  11      496.62      618.71    130.05 o 
  -2  13  11      217.44      204.43     64.89 o 
  -1  13  11      188.75      165.75    102.19 o 
   0  13  11      169.48      193.63     79.60 o 
   1  13  11       10.66       11.00     15.65 o 
   2  13  11       65.77       33.05     36.16 o 
   3  13  11        0.82       11.19     23.23 o 
   4  13  11       88.91       66.03     67.65 o 
   5  13  11       43.58       40.42     42.66 o 
  -6  14  11       25.85       22.43     23.33 o 
  -5  14  11       78.51       80.47     54.24 o 
  -4  14  11      284.44      303.72    110.25 o 
  -3  14  11      154.53      101.44     58.46 o 
  -2  14  11       39.23       34.01     26.20 o 
  -1  14  11       11.20       14.03     20.41 o 
   0  14  11        0.01        4.67     20.55 o 
   1  14  11      554.46      619.91    130.50 o 
   2  14  11      596.67      598.01    104.73 o 
   3  14  11       13.22        8.39     20.32 o 
   4  14  11       14.44       15.73     34.33 o 
  -5  15  11      516.16      548.56    224.00 o 
  -4  15  11      525.09      499.27    194.05 o 
  -3  15  11       10.96       15.72     32.56 o 
  -2  15  11       14.96       25.29     29.18 o 
  -1  15  11      131.38       81.68     56.17 o 
   0  15  11      147.87      144.56    105.43 o 
   1  15  11      264.21      268.75    102.98 o 
   2  15  11       56.76       40.99     39.22 o 
   3  15  11      170.54      100.84     88.96 o 
  -2  16  11       69.89       45.84     47.41 o 
  -1  16  11        5.85       11.85     24.11 o 
   0  16  11       12.08       20.68     24.36 o 
   1  16  11      140.31      115.66     97.43 o 
 -10   0  12      544.67      520.77    263.54 o 
  -9   0  12     1381.40     1490.38    307.35 o 
  -8   0  12     1571.62     1925.16    385.43 o 
  -7   0  12      628.28      745.72    185.61 o 
  -6   0  12      639.31      712.61    154.55 o 
  -5   0  12       39.25       44.29     48.90 o 
  -4   0  12      281.05      301.04    227.95 o 
  -3   0  12       26.25       37.34     70.42 o 
  -2   0  12      481.68      621.10    152.71 o 
  -1   0  12      256.20      318.77    108.90 o 
   0   0  12     2565.46     2940.42    640.14 o 
   2   0  12      459.70      507.95     91.80 o 
   8   0  12      319.55      197.94    289.33 o 
   9   0  12       82.45       44.66     77.05 o 
 -10   1  12      178.19      209.50    161.58 o 
  -9   1  12      603.73      669.81    144.31 o 
  -8   1  12      780.82      981.38    174.19 o 
  -7   1  12      315.19      313.08     81.54 o 
  -6   1  12      336.33      487.64    122.21 o 
  -5   1  12       47.10       55.08     40.76 o 
  -4   1  12      154.11      138.65     79.25 o 
  -3   1  12      131.21      194.06    103.42 o 
  -2   1  12       58.34       55.67     50.46 o 
  -1   1  12       82.18      157.93    127.55 o 
   0   1  12       23.31      205.92    191.58 o 
   1   1  12       39.50       65.31    106.23 o 
   2   1  12       47.15       82.76     57.83 o 
   3   1  12      297.56      276.58    281.94 o 
   4   1  12      363.74      308.78    276.77 o 
   6   1  12      538.52      493.52    350.05 o 
   7   1  12      449.37      374.57    190.36 o 
   8   1  12      178.34       71.18    101.21 o 
   9   1  12       95.95       46.27     68.50 o 
 -10   2  12        2.22       15.02     25.49 o 
  -9   2  12      182.99      150.73    149.22 o 
  -8   2  12       26.19       31.84     39.57 o 
  -7   2  12      223.61      243.91    120.26 o 
  -6   2  12     1780.63     2068.06    298.90 o 
  -5   2  12      928.62     1197.71    150.78 o 
  -4   2  12       16.86        9.30      8.13 o 
  -3   2  12      341.59      305.76    166.59 o 
  -2   2  12      104.75      159.62     83.47 o 
  -1   2  12      352.01      357.96     78.17 o 
   0   2  12      375.91      454.45    113.55 o 
   1   2  12       18.99       49.92     49.63 o 
   2   2  12       36.21       13.59     18.92 o 
   3   2  12       62.50       45.63     35.82 o 
   4   2  12       46.42       36.18     49.80 o 
   5   2  12        1.40       20.46     62.30 o 
   6   2  12       64.27       82.02     91.68 o 
   7   2  12      467.39      363.83    188.62 o 
   8   2  12        1.71       12.49     25.58 o 
   9   2  12       73.88       42.71     55.00 o 
 -10   3  12      339.38      316.65    135.57 o 
  -9   3  12      663.09      771.69    177.50 o 
  -8   3  12      321.88      366.90    110.69 o 
  -7   3  12       94.20       73.52     41.89 o 
  -6   3  12       77.10      161.27     62.37 o 
  -5   3  12        3.68       31.75     28.44 o 
  -4   3  12       43.30       20.52     13.61 o 
  -3   3  12       41.24       50.59     45.54 o 
  -2   3  12      681.23      803.65    130.01 o 
  -1   3  12      117.19      226.55    147.15 o 
   0   3  12       59.89       70.99    116.23 o 
   1   3  12      281.04      502.93    165.71 o 
   2   3  12       57.34       54.12     42.97 o 
   3   3  12        0.80       -2.16     60.52 o 
   4   3  12        1.12       43.19     54.50 o 
   5   3  12       77.39       48.94     58.97 o 
   6   3  12        0.76       28.74     43.97 o 
   7   3  12        8.95       12.51     50.66 o 
   8   3  12       46.92       26.34     31.32 o 
   9   3  12        0.03        7.63     28.52 o 
 -10   4  12       13.15       15.99     27.39 o 
  -9   4  12       38.50       51.18     41.52 o 
  -8   4  12      213.92      183.53    120.16 o 
  -7   4  12      241.19      238.39     57.33 o 
  -6   4  12      355.43      420.57     77.21 o 
  -5   4  12      412.81      457.32     79.69 o 
  -4   4  12      169.56      154.76     51.65 o 
  -3   4  12       46.12       69.40     27.54 o 
  -2   4  12      760.86     1047.91    115.76 o 
  -1   4  12      640.95      825.96    252.28 o 
   0   4  12      890.34      988.76    135.80 o 
   1   4  12     1665.01     2024.67    228.28 o 
   2   4  12      322.66      353.33    168.66 o 
   3   4  12      422.83      400.51    165.80 o 
   4   4  12      627.68      619.11    179.55 o 
   5   4  12      280.63      241.72    190.25 o 
   6   4  12      116.33       86.75     69.34 o 
   7   4  12       39.54       51.48     66.57 o 
   8   4  12       83.41       47.91     57.49 o 
 -10   5  12       64.88       25.19     35.45 o 
  -9   5  12        0.35       -1.45     27.21 o 
  -8   5  12       11.36        3.50     26.07 o 
  -7   5  12       50.36       71.41     48.13 o 
  -6   5  12       13.08       29.26     35.31 o 
  -5   5  12        4.97        5.42      5.96 o 
  -4   5  12        3.04        3.14      9.08 o 
  -3   5  12        9.45       15.88     17.20 o 
  -2   5  12        2.41       21.59     26.32 o 
  -1   5  12        1.87       17.45     43.93 o 
   0   5  12      152.17      267.79    122.30 o 
   1   5  12       71.66       94.21     89.68 o 
   2   5  12        8.42       27.42     43.51 o 
   3   5  12      102.68       82.66     87.93 o 
   4   5  12      147.01       76.85    120.21 o 
   5   5  12       31.38       30.34     31.67 o 
   6   5  12        6.56       21.44     51.69 o 
   7   5  12       17.57       29.43     40.43 o 
   8   5  12       12.23       16.44     32.55 o 
 -10   6  12      268.19      215.43    157.68 o 
  -9   6  12      166.84      148.74    120.48 o 
  -8   6  12       62.63       73.89     61.95 o 
  -7   6  12      211.36      219.26    130.29 o 
  -6   6  12      237.83      299.59    124.77 o 
  -5   6  12      146.36      130.95     51.93 o 
  -4   6  12      273.80      303.94     79.26 o 
  -3   6  12      723.11      725.67    140.77 o 
  -2   6  12      241.56      304.91    111.50 o 
  -1   6  12       94.47      107.97     91.33 o 
   0   6  12      108.26      114.65     76.44 o 
   1   6  12      272.88      279.54    143.29 o 
   2   6  12     1828.62     2065.22    438.04 o 
   3   6  12     1672.16     1850.01    335.84 o 
   4   6  12     1314.29     1201.50    190.56 o 
   5   6  12     1008.95      887.40    188.32 o 
   6   6  12      564.07      528.96    117.25 o 
   7   6  12      240.57      136.07    131.69 o 
   8   6  12       13.59       19.70     39.49 o 
  -9   7  12       13.40       25.03     22.16 o 
  -8   7  12      195.68      163.80    102.77 o 
  -7   7  12      533.69      526.79     96.57 o 
  -6   7  12      691.12      878.03    209.67 o 
  -5   7  12      252.14      243.42     80.53 o 
  -4   7  12      404.18      370.28     67.64 o 
  -3   7  12      110.71      143.66     48.07 o 
  -2   7  12      251.72      233.67     86.73 o 
  -1   7  12       83.31      111.90     63.73 o 
   0   7  12        2.96        4.66     23.71 o 
   1   7  12        1.70       14.00     31.80 o 
   2   7  12        4.72        2.68     30.19 o 
   3   7  12       74.25       79.40     61.11 o 
   4   7  12       81.54       33.56     47.26 o 
   5   7  12       86.17       60.04     58.49 o 
   6   7  12      468.83      406.56    115.09 o 
   7   7  12       36.49       12.35     38.38 o 
   8   7  12      151.61       94.51    115.72 o 
  -9   8  12       16.49       15.81     33.14 o 
  -8   8  12        6.43       18.88     32.33 o 
  -7   8  12       13.90       17.26     30.80 o 
  -6   8  12      111.66      112.42     84.33 o 
  -5   8  12      347.26      362.11     58.90 o 
  -4   8  12      308.96      361.71     62.11 o 
  -3   8  12       57.38       62.52     26.73 o 
  -2   8  12       18.38       26.83     20.91 o 
  -1   8  12       53.71       98.46     38.98 o 
   0   8  12       18.11       26.43     32.38 o 
   1   8  12        2.09       20.81     28.09 o 
   2   8  12       40.11       26.21     28.34 o 
   3   8  12        3.54       17.45     20.13 o 
   4   8  12      300.12      323.63     78.87 o 
   5   8  12      266.30      200.83    131.99 o 
   6   8  12        9.98       29.34     40.71 o 
   7   8  12       28.06       17.05     27.72 o 
  -8   9  12      254.70      274.07    146.38 o 
  -7   9  12      486.99      631.35    153.52 o 
  -6   9  12      467.02      564.15    215.30 o 
  -5   9  12      239.75      182.12     67.43 o 
  -4   9  12       80.09       61.07     26.79 o 
  -3   9  12        5.96        6.45      9.62 o 
  -2   9  12        6.83        3.45     15.27 o 
  -1   9  12       21.91       14.03     15.41 o 
   0   9  12      223.11      222.79    102.68 o 
   1   9  12        0.52        9.38     20.00 o 
   2   9  12       37.43       41.23     32.51 o 
   3   9  12       72.71       75.27     53.65 o 
   4   9  12      114.04      105.45     74.60 o 
   5   9  12      378.72      291.43     57.55 o 
   6   9  12      310.24      202.74    103.49 o 
   7   9  12      266.27      130.06    158.93 o 
  -8  10  12      281.85      260.22    217.73 o 
  -7  10  12      224.90      274.61    232.58 o 
  -6  10  12        1.21        1.94     34.71 o 
  -5  10  12       31.70       30.96     22.98 o 
  -4  10  12      526.00      571.37    110.88 o 
  -3  10  12      397.41      428.57     83.37 o 
  -2  10  12      129.90      165.33     50.38 o 
  -1  10  12      218.18      240.68    109.39 o 
   0  10  12      438.74      554.02     89.06 o 
   1  10  12      260.30      298.77    116.69 o 
   2  10  12     1333.68     1708.78    254.47 o 
   3  10  12     2296.39     3174.79    258.01 o 
   4  10  12     1574.86     1592.92    135.54 o 
   5  10  12      816.49      702.17    147.89 o 
   6  10  12      566.59      456.41    135.11 o 
  -7  11  12      328.84      423.75    169.70 o 
  -6  11  12      174.01      225.80    157.24 o 
  -5  11  12       37.79       14.97     13.59 o 
  -4  11  12       38.41       20.77     22.27 o 
  -3  11  12       10.45        8.59     21.53 o 
  -2  11  12        0.83       12.60     14.18 o 
  -1  11  12       60.47       67.35     46.66 o 
   0  11  12        0.46        8.78     15.99 o 
   1  11  12       11.50       11.22     21.77 o 
   2  11  12       40.95       25.68     29.12 o 
   3  11  12        1.31       16.47     34.17 o 
   4  11  12       82.93       52.57     48.95 o 
   5  11  12      221.37      120.50    137.04 o 
   6  11  12      197.81       69.80     69.63 o 
  -7  12  12       30.18       33.18     67.07 o 
  -6  12  12       10.65       10.60     25.16 o 
  -5  12  12      194.60      139.54     67.48 o 
  -4  12  12      441.35      451.92    117.94 o 
  -3  12  12       95.74       61.16     44.15 o 
  -2  12  12       18.86       26.53     25.31 o 
  -1  12  12      175.65      162.16     90.19 o 
   0  12  12       12.00       15.60     24.16 o 
   1  12  12        6.77        9.30     17.02 o 
   2  12  12       24.02       20.77     22.36 o 
   3  12  12        4.67        5.78     23.62 o 
   4  12  12       21.63       12.41     31.67 o 
   5  12  12        0.75        2.86     30.29 o 
  -6  13  12       64.36       64.06     73.72 o 
  -5  13  12      162.86      100.82     54.73 o 
  -4  13  12       20.17       18.78     21.98 o 
  -3  13  12       18.86       26.39     26.58 o 
  -2  13  12        2.03        7.24     18.07 o 
  -1  13  12       66.48       58.66     43.55 o 
   0  13  12       29.99       18.11     22.27 o 
   1  13  12        2.10       13.14     22.16 o 
   2  13  12      117.78       65.47     70.58 o 
   3  13  12       27.83       27.51     42.62 o 
   4  13  12       15.87       16.34     20.22 o 
  -4  14  12      418.20      405.89    183.82 o 
  -3  14  12       49.12       36.84     37.90 o 
  -2  14  12        2.27       17.44     26.84 o 
  -1  14  12      122.28      104.25     63.97 o 
   0  14  12       61.91       45.59     47.29 o 
   1  14  12        0.79       15.53     23.20 o 
   2  14  12      108.98       87.05     70.94 o 
  -2  15  12       28.83       40.40     32.06 o 
  -1  15  12        4.19        7.03     24.06 o 
   0  15  12       16.41       12.90     27.60 o 
 -10   1  13        2.25       10.57     35.09 o 
  -9   1  13       53.71       55.31     57.06 o 
  -8   1  13      155.60      129.88     93.61 o 
  -7   1  13      204.80      194.31     76.04 o 
  -6   1  13      219.66      239.99     61.22 o 
  -5   1  13      285.12      369.68     78.09 o 
  -4   1  13       93.76      145.11     98.12 o 
  -3   1  13       93.34      160.67    135.44 o 
  -2   1  13      133.78      197.92    114.25 o 
  -1   1  13       88.02      137.82     81.02 o 
   0   1  13      195.31      232.92    150.06 o 
   1   1  13      678.73      668.06    181.96 o 
   2   1  13      492.32      572.55    112.17 o 
   3   1  13      263.12      283.00     74.52 o 
   4   1  13      162.17      190.30    174.64 o 
   5   1  13       39.25       65.45     55.79 o 
   6   1  13      186.67      185.97    198.71 o 
   8   1  13      205.24      112.23    120.65 o 
  -9   2  13        0.21       14.16     25.41 o 
  -8   2  13        0.07       22.05     19.23 o 
  -7   2  13        8.40       25.07     23.92 o 
  -6   2  13      112.38      120.33     65.73 o 
  -5   2  13       25.18       47.88     43.97 o 
  -4   2  13       87.62      105.99     57.62 o 
  -3   2  13        9.75       11.93     41.98 o 
  -2   2  13        4.29       14.18     28.50 o 
  -1   2  13      119.20      174.69    107.08 o 
   0   2  13      145.45      185.14     92.93 o 
   1   2  13      326.39      407.92     98.28 o 
   2   2  13      624.06      664.59    179.13 o 
   3   2  13      579.07      496.15     92.55 o 
   4   2  13      665.28      723.57    327.30 o 
   5   2  13      248.52      147.69    144.77 o 
   6   2  13       31.97       48.78     55.31 o 
   7   2  13       12.93       20.30     48.63 o 
   8   2  13       78.02       57.57     63.63 o 
  -9   3  13      353.80      393.17    158.95 o 
  -8   3  13      748.15      897.47    172.34 o 
  -7   3  13      637.60      700.61     96.99 o 
  -6   3  13      368.38      410.50     94.82 o 
  -5   3  13       77.39       77.83     51.42 o 
  -4   3  13      150.68      217.36     91.39 o 
  -3   3  13        1.92       12.93     19.51 o 
  -2   3  13       23.22       35.65     43.12 o 
  -1   3  13       12.35       44.20     39.49 o 
   0   3  13        6.32       29.22     48.08 o 
   1   3  13        7.21       21.57     55.16 o 
   2   3  13       96.26      228.80    162.16 o 
   3   3  13      242.71      251.33    332.22 o 
   5   3  13      188.76      110.37    120.20 o 
   6   3  13      203.54      200.22    182.06 o 
   7   3  13       81.79       56.59     45.52 o 
  -9   4  13      482.35      571.56    144.00 o 
  -8   4  13      328.20      329.56    185.29 o 
  -7   4  13       91.94       79.84     65.52 o 
  -6   4  13       61.28       71.54     55.28 o 
  -5   4  13       54.61       77.86     48.76 o 
  -4   4  13        0.21       10.47     33.35 o 
  -3   4  13       77.03      128.31     85.29 o 
  -2   4  13        4.02       20.82     31.91 o 
  -1   4  13       65.73       48.53     75.05 o 
   0   4  13      113.31      114.39    104.05 o 
   1   4  13      280.38      471.95    303.88 o 
   2   4  13      954.23     1239.58    344.21 o 
   3   4  13     1053.09     1169.57    436.90 o 
   4   4  13      421.87      414.22    104.87 o 
   5   4  13      192.53      135.35    119.57 o 
   6   4  13      556.11      480.32    148.88 o 
   7   4  13       18.98       30.86     49.97 o 
  -9   5  13       21.59       42.13     38.74 o 
  -8   5  13      175.62      161.08     97.38 o 
  -7   5  13       14.70       17.94     21.08 o 
  -6   5  13      124.71      133.35     85.92 o 
  -5   5  13        9.07       21.19     32.56 o 
  -4   5  13      130.02      199.36    116.05 o 
  -3   5  13     1011.93     1068.71    209.61 o 
  -2   5  13      590.25      808.29    167.08 o 
   0   5  13     1643.07     2181.94    442.12 o 
   1   5  13     2015.98     2602.84    578.79 o 
   3   5  13      504.81      736.42    261.06 o 
   4   5  13        7.01       21.71     42.54 o 
   5   5  13        6.25       17.37     35.10 o 
   6   5  13       10.35       10.02     44.06 o 
   7   5  13        2.90        6.61     41.75 o 
  -9   6  13       60.44       65.78     54.29 o 
  -8   6  13      118.39      108.97     90.25 o 
  -7   6  13       94.09       91.46     77.36 o 
  -6   6  13       13.59       34.49     40.85 o 
  -5   6  13       25.70       23.23     21.78 o 
  -4   6  13      220.67      153.68     64.40 o 
  -3   6  13       73.52      104.23     57.41 o 
  -2   6  13       12.23       20.93     25.25 o 
  -1   6  13       13.30       70.23     80.86 o 
   0   6  13      506.33      783.32    273.19 o 
   1   6  13      480.55      679.35    184.92 o 
   2   6  13      312.34      380.82    341.16 o 
   3   6  13     1076.23     1208.93    231.00 o 
   4   6  13      941.06      847.96    211.27 o 
   5   6  13       21.77       16.91     27.52 o 
   6   6  13       30.76       37.39     44.89 o 
   7   6  13       70.29       42.93     46.35 o 
  -8   7  13      829.26     1067.57    213.90 o 
  -7   7  13      444.05      571.93    112.71 o 
  -6   7  13      244.67      267.76    229.20 o 
  -5   7  13      222.71      292.20    148.84 o 
  -4   7  13      158.07       96.74     48.16 o 
  -3   7  13        2.02       10.73     13.08 o 
  -2   7  13       44.43       36.66     24.19 o 
  -1   7  13        4.99        7.03     27.04 o 
   0   7  13        3.30       34.03     37.99 o 
   1   7  13        7.08       11.82     21.88 o 
   2   7  13        4.15       29.05     28.69 o 
   3   7  13       49.56       30.28     54.17 o 
   4   7  13      271.43      199.81    191.94 o 
   5   7  13      286.75      170.00    167.91 o 
   6   7  13       87.27       68.53     62.63 o 
  -8   8  13        4.89       14.49     28.30 o 
  -7   8  13       43.57       60.39     76.30 o 
  -6   8  13        9.81       21.89     44.87 o 
  -5   8  13        0.28        2.90     19.98 o 
  -4   8  13        6.75       18.32     16.34 o 
  -3   8  13       73.14       54.12     29.44 o 
  -2   8  13       40.13       23.31     17.54 o 
  -1   8  13       40.66       49.55     38.93 o 
   0   8  13       15.00       30.96     27.17 o 
   1   8  13       77.25       76.55     50.44 o 
   2   8  13      354.20      410.56    111.64 o 
   3   8  13      286.21      301.84     95.67 o 
   4   8  13       83.41       53.09     54.60 o 
   5   8  13       36.88       26.33     30.82 o 
   6   8  13      251.49      115.07    117.97 o 
  -7   9  13       92.60      113.51     94.92 o 
  -6   9  13       71.97      110.29    125.98 o 
  -5   9  13       66.87      147.16    116.22 o 
  -4   9  13       81.30       68.63     37.95 o 
  -3   9  13      488.60      508.87     88.57 o 
  -2   9  13      279.81      283.06    107.53 o 
  -1   9  13      115.31      154.24     81.72 o 
   0   9  13       48.03       64.72     38.94 o 
   1   9  13      228.50      277.98    139.11 o 
   2   9  13       40.03       36.79     43.28 o 
   3   9  13        2.15       24.82     33.79 o 
   4   9  13      127.70       87.30     87.57 o 
   5   9  13       75.97       67.99     74.06 o 
  -7  10  13       31.93       42.12     81.50 o 
  -6  10  13      133.53      155.35    172.97 o 
  -5  10  13       88.87      109.12     74.88 o 
  -4  10  13       18.50        7.55     14.54 o 
  -3  10  13       51.28       35.05     27.15 o 
  -2  10  13       65.29       37.89     33.91 o 
  -1  10  13       10.25       23.59     20.86 o 
   0  10  13        0.07       10.09     31.49 o 
   1  10  13        6.29       17.24     25.42 o 
   2  10  13       45.07       43.63     37.06 o 
   3  10  13      162.12      121.64     79.29 o 
   4  10  13        7.57       10.83     27.35 o 
   5  10  13        0.17        5.81     22.73 o 
  -6  11  13       45.77       38.09     82.62 o 
  -5  11  13       72.92       64.10     67.01 o 
  -4  11  13       33.49       17.46     14.83 o 
  -3  11  13        2.34        5.72     18.08 o 
  -2  11  13      213.84      151.51     96.80 o 
  -1  11  13      399.60      525.22     92.18 o 
   0  11  13      463.26      545.37    111.24 o 
   1  11  13      525.04      682.99    131.82 o 
   2  11  13      427.52      540.07     91.63 o 
   3  11  13      265.55      179.16    126.16 o 
   4  11  13       82.61       34.66     53.63 o 
  -5  12  13        8.63        5.86     19.49 o 
  -4  12  13        0.61        6.37      9.85 o 
  -3  12  13        1.97        3.51     17.18 o 
  -2  12  13       70.64       37.52     34.25 o 
  -1  12  13       43.38       25.50     27.18 o 
   0  12  13       32.33       24.81     28.47 o 
   1  12  13       36.02       50.47     48.22 o 
   2  12  13      116.72       58.35     75.60 o 
   3  12  13       59.80       26.19     34.93 o 
  -3  13  13      131.47       85.17     49.77 o 
  -2  13  13        0.54        9.50     21.19 o 
  -1  13  13        7.52        6.44     22.99 o 
   0  13  13       25.23       14.22     26.90 o 
   1  13  13        2.44        3.88     22.58 o 
  -9   0  14       51.95       31.78     56.81 o 
  -8   0  14      134.11      107.17    128.40 o 
  -7   0  14       36.22       26.83     36.07 o 
  -6   0  14       16.74        4.68     21.20 o 
  -5   0  14      253.09      325.88    168.05 o 
  -4   0  14      321.59      483.69    170.63 o 
  -3   0  14      146.25      279.43    246.00 o 
  -2   0  14      395.20      467.07    387.29 o 
  -1   0  14      456.97      744.50    317.79 o 
   0   0  14      185.49      433.54    144.81 o 
   2   0  14        5.75      105.76    148.71 o 
   3   0  14       71.56      135.48    172.95 o 
   4   0  14       58.32       53.17    140.72 o 
   5   0  14       17.75       16.11     41.65 o 
   6   0  14      154.98       92.53    152.96 o 
  -8   1  14        1.42       10.85     14.39 o 
  -7   1  14        1.89       21.58     21.59 o 
  -6   1  14        1.74        8.96     17.53 o 
  -5   1  14       37.57       38.26     30.11 o 
  -4   1  14       65.29       66.07     58.87 o 
  -3   1  14      258.68      362.88    114.07 o 
  -2   1  14      430.60      478.20    188.26 o 
  -1   1  14      565.59      756.04    187.43 o 
   0   1  14     1207.08     1573.29    326.83 o 
   2   1  14      406.88      372.86     84.08 o 
   3   1  14      198.04      242.30    180.85 o 
   4   1  14      174.79      180.38    190.58 o 
   5   1  14       28.08       21.73     62.11 o 
   6   1  14      115.24      134.18    173.39 o 
  -8   2  14      149.12      109.79    108.38 o 
  -7   2  14      447.70      524.30     83.13 o 
  -6   2  14      212.59      189.20     97.21 o 
  -5   2  14        2.85       17.84     22.66 o 
  -4   2  14        1.50       11.13     33.63 o 
  -3   2  14       48.80       57.27     60.90 o 
  -2   2  14        1.82       50.32     56.43 o 
  -1   2  14       59.54      149.84    122.19 o 
   0   2  14      717.89     1041.62    320.53 o 
   1   2  14      701.54      861.46    340.66 o 
   2   2  14      517.13      500.65    173.02 o 
   3   2  14      340.94      384.30    127.33 o 
   4   2  14      332.91      386.42    112.51 o 
   5   2  14      233.60      141.31    171.31 o 
   6   2  14      549.45      523.47    149.49 o 
  -8   3  14       34.47       26.47     33.49 o 
  -7   3  14       30.45       16.76     29.40 o 
  -6   3  14        3.94       20.99     27.94 o 
  -5   3  14       41.48       31.84     48.19 o 
  -4   3  14       82.56       92.92     52.90 o 
  -3   3  14       55.11       82.24     82.72 o 
  -2   3  14      243.64      345.88    103.49 o 
  -1   3  14      279.07      416.98    133.59 o 
   0   3  14      433.76      634.84    210.01 o 
   1   3  14      364.72      707.29    313.57 o 
   2   3  14       28.12       72.31     69.30 o 
   3   3  14       41.40       32.36     56.56 o 
   4   3  14        1.32       29.99     44.78 o 
   5   3  14       23.14       24.84     54.88 o 
   6   3  14        8.19       32.70     83.30 o 
  -8   4  14      143.23      147.41    124.88 o 
  -7   4  14        4.68       11.59     19.67 o 
  -6   4  14       57.70       53.58     52.42 o 
  -5   4  14      217.37      232.73    150.80 o 
  -4   4  14      104.01      174.65     90.65 o 
  -3   4  14      150.38      286.99    149.23 o 
  -2   4  14      373.02      533.47    152.80 o 
  -1   4  14      289.73      385.12     83.64 o 
   0   4  14      333.59      494.07    218.93 o 
   1   4  14      449.43      576.06    178.79 o 
   2   4  14      169.79      235.00    112.46 o 
   3   4  14       50.47       23.17     35.49 o 
   4   4  14       30.72       25.40     42.29 o 
   5   4  14      106.15       77.92     81.65 o 
   6   4  14        2.43        7.36     44.19 o 
  -8   5  14        3.31        8.15     23.90 o 
  -7   5  14      127.75      125.43     90.24 o 
  -6   5  14        0.10       21.02     28.32 o 
  -5   5  14       17.85       16.27     26.82 o 
  -4   5  14       46.65       44.68     40.84 o 
  -3   5  14        1.69       22.81     24.09 o 
  -2   5  14       48.11       67.96     56.54 o 
  -1   5  14        5.63       19.88     46.42 o 
   0   5  14        8.47       30.89     60.77 o 
   1   5  14      160.00      263.77    179.87 o 
   2   5  14        0.07       29.08     28.80 o 
   3   5  14       89.96       94.09     69.92 o 
   4   5  14        0.17        2.46     42.07 o 
   5   5  14       48.52       38.75     52.36 o 
   6   5  14      526.01      496.98    245.40 o 
  -7   6  14      109.25      118.19     87.26 o 
  -6   6  14       56.17       99.75     92.36 o 
  -5   6  14       23.40       54.96     44.43 o 
  -4   6  14      188.77      269.34    166.68 o 
  -3   6  14      459.04      618.58    133.90 o 
  -2   6  14      107.05      136.10     98.23 o 
  -1   6  14      125.40      171.19    115.97 o 
   0   6  14      134.33      128.80    116.03 o 
   1   6  14        1.05       29.39     26.30 o 
   2   6  14        2.18       -0.46     41.07 o 
   3   6  14       31.49       44.08     47.03 o 
   4   6  14       18.84       27.58     34.70 o 
   5   6  14       34.31       37.73     57.51 o 
  -7   7  14       14.68       26.78     45.36 o 
  -6   7  14        0.12       -2.49     40.72 o 
  -5   7  14      109.81      102.57     68.12 o 
  -4   7  14      209.28      228.75    139.19 o 
  -3   7  14      311.34      361.62    103.84 o 
  -2   7  14      404.69      456.64    102.29 o 
  -1   7  14      363.00      455.67    135.25 o 
   0   7  14      248.95      278.89    234.21 o 
   1   7  14      380.31      424.69    131.12 o 
   2   7  14       29.61       42.23     47.61 o 
   3   7  14       28.32       40.29     34.85 o 
   4   7  14       19.70       24.32     35.19 o 
   5   7  14       47.14       33.45     24.35 o 
  -6   8  14       69.68       66.34     96.51 o 
  -5   8  14       29.83       30.59     59.39 o 
  -4   8  14        3.68       14.41     25.54 o 
  -3   8  14       45.54       26.75     20.55 o 
  -2   8  14       10.61        4.30     20.49 o 
  -1   8  14       74.14       86.02     84.12 o 
   0   8  14      107.80      112.52    103.59 o 
   1   8  14      391.11      519.84    127.79 o 
   2   8  14      574.19      726.00    164.86 o 
   3   8  14      212.45      246.88     79.90 o 
   4   8  14       67.98       48.36     53.06 o 
  -6   9  14       12.46       29.57     51.75 o 
  -5   9  14       19.72       48.78     68.91 o 
  -4   9  14      218.96      267.83    153.46 o 
  -3   9  14      359.06      393.15     98.45 o 
  -2   9  14      350.46      499.45     99.12 o 
  -1   9  14      549.06      766.39    170.73 o 
   0   9  14      247.39      288.61    138.59 o 
   1   9  14      304.19      369.07    168.46 o 
   2   9  14      167.30      134.27     88.53 o 
   3   9  14       74.04       50.18     59.74 o 
   4   9  14        7.59       14.18     24.51 o 
  -5  10  14       27.13       56.53     73.34 o 
  -4  10  14      156.82      221.21    167.86 o 
  -3  10  14      262.45      199.62     75.31 o 
  -2  10  14      139.97      133.04     76.43 o 
  -1  10  14      129.68       79.58     51.79 o 
   0  10  14        4.08       13.42     26.14 o 
   1  10  14       25.41       22.08     36.84 o 
   2  10  14        2.26        5.39     17.06 o 
   3  10  14        7.61       17.06     16.74 o 
  -4  11  14       20.43       54.07     67.94 o 
  -3  11  14       86.16       69.53     33.31 o 
  -2  11  14       19.26       13.43     23.86 o 
  -1  11  14      175.92      130.13     76.41 o 
   0  11  14      156.37      126.41    112.05 o 
   1  11  14      189.55      150.75    157.98 o 
   2  11  14       29.78       39.95     52.16 o 
  -7   1  15       76.07       70.67     51.24 o 
  -6   1  15       12.29       10.09     19.98 o 
  -5   1  15      191.05      187.55    152.08 o 
  -4   1  15      270.71      375.17    127.52 o 
  -3   1  15       21.07       47.69     55.68 o 
  -2   1  15       37.79       62.59     57.28 o 
  -1   1  15       70.48       72.55     74.41 o 
   0   1  15       48.81       53.67     47.22 o 
   1   1  15       52.02       68.47     48.46 o 
   2   1  15       28.08       30.01     52.67 o 
   3   1  15        1.26       11.59     38.63 o 
   4   1  15       17.83       26.30     43.84 o 
   5   1  15        3.74       15.43     28.27 o 
  -7   2  15        5.49       -2.41     22.86 o 
  -6   2  15        7.55       14.15     17.00 o 
  -5   2  15       88.63       76.98     69.82 o 
  -4   2  15       98.98      124.70     85.69 o 
  -3   2  15      115.38      175.46    122.12 o 
  -2   2  15      105.34      175.86    133.24 o 
  -1   2  15       37.63       69.69     69.79 o 
   0   2  15        1.58       29.75     60.46 o 
   1   2  15        0.95        9.17     68.84 o 
   2   2  15        0.40       13.20     59.38 o 
   3   2  15        0.15       35.91     59.35 o 
   4   2  15        2.74       37.56     40.41 o 
   5   2  15        3.04       28.20     32.29 o 
  -7   3  15       16.91       24.98     32.08 o 
  -6   3  15        8.19       14.22     20.87 o 
  -5   3  15       89.98       95.52     95.36 o 
  -4   3  15      391.79      584.25    124.29 o 
  -3   3  15      389.98      608.37    164.56 o 
  -2   3  15      515.41      691.23    196.70 o 
  -1   3  15     1169.42     1647.23    423.70 o 
   0   3  15      819.55     1040.27    390.33 o 
   1   3  15      995.52     1325.35    408.32 o 
   2   3  15      715.38      853.21    379.61 o 
   3   3  15      441.20      471.16    123.37 o 
   4   3  15      235.78      180.38    204.91 o 
   5   3  15       65.08       36.75     46.90 o 
  -7   4  15        1.75        3.24     21.65 o 
  -6   4  15       71.99       42.91     50.18 o 
  -5   4  15      274.49      405.08    120.22 o 
  -4   4  15      243.05      351.98    170.05 o 
  -3   4  15      151.72      190.69    146.72 o 
  -2   4  15      206.40      269.33    210.72 o 
  -1   4  15      370.33      627.87    151.35 o 
   0   4  15       38.79       62.41     55.20 o 
   1   4  15       12.27       22.33     49.90 o 
   2   4  15      200.40      187.47    313.19 o 
   3   4  15        2.48       21.80     30.42 o 
   4   4  15      215.22      225.75    233.53 o 
  -6   5  15       11.54       25.12     36.77 o 
  -5   5  15        1.15       22.69     29.33 o 
  -4   5  15        0.77        9.15     25.57 o 
  -3   5  15       21.33       38.70     50.64 o 
  -2   5  15       18.65       28.71     26.32 o 
  -1   5  15       11.93       28.95     41.68 o 
   0   5  15       28.34       45.25     48.96 o 
   1   5  15       20.61       31.69     51.98 o 
   2   5  15        9.81       22.51     44.87 o 
   3   5  15       15.54       14.36     35.38 o 
   4   5  15        0.90       25.09     47.37 o 
  -6   6  15      104.11       95.10    112.67 o 
  -5   6  15      342.43      369.05    173.13 o 
  -4   6  15      203.93      190.34    144.94 o 
  -3   6  15      375.41      531.01    113.64 o 
  -2   6  15      267.80      388.62    167.25 o 
  -1   6  15       56.65       55.73     55.90 o 
   0   6  15        3.40       21.88     42.65 o 
   1   6  15        0.00       35.97     55.26 o 
   2   6  15        0.05       37.53     36.70 o 
   3   6  15       35.49       35.82     37.78 o 
   4   6  15       18.72       28.30     53.99 o 
  -5   7  15       54.25       67.05     73.06 o 
  -4   7  15       80.68      115.02    105.96 o 
  -3   7  15      278.88      430.79    158.52 o 
  -2   7  15      268.09      307.73    204.56 o 
  -1   7  15      279.15      457.67    100.98 o 
   0   7  15      145.45      190.60    132.20 o 
   1   7  15      384.36      457.59    177.96 o 
   2   7  15       99.06      104.32    120.50 o 
   3   7  15      117.57       89.87     87.78 o 
  -4   8  15       35.23       37.60     43.04 o 
  -3   8  15        8.78       33.62     32.82 o 
  -2   8  15        4.58        9.47     12.73 o 
  -1   8  15      156.21      193.71    170.27 o 
   0   8  15        0.32       11.34     32.76 o 
   1   8  15       16.48       35.64     44.23 o 
   2   8  15      156.66      131.30    129.06 o 
  -3   9  15       94.24       97.41     65.48 o 
  -2   9  15      152.05      168.80     79.19 o 
  -1   9  15       69.05       39.99     34.05 o 
   0   9  15      137.15      129.35    114.34 o 
   1   9  15        2.59        9.74     29.62 o 
  -5   0  16       64.63       74.58     75.68 o 
  -4   0  16       46.79       80.38     92.94 o 
  -3   0  16       49.90       77.59    123.81 o 
  -2   0  16      196.82      259.58    334.18 o 
  -1   0  16       55.82       63.82    114.51 o 
   0   0  16       25.62       16.59     60.05 o 
   1   0  16        3.71       21.19     36.77 o 
   2   0  16        1.00       30.77     54.78 o 
   3   0  16       39.72       54.47    160.45 o 
  -5   1  16        2.35       19.06     21.72 o 
  -4   1  16        0.19       28.86     54.79 o 
  -3   1  16      106.59      187.35    158.65 o 
  -2   1  16      111.71      141.78    146.31 o 
  -1   1  16      171.66      227.86    189.47 o 
   0   1  16        5.76       56.03    123.97 o 
   1   1  16       31.45       45.99     41.92 o 
   2   1  16       55.69       54.42     60.93 o 
   3   1  16       15.06       18.85     30.99 o 
  -5   2  16      406.78      548.01    245.90 o 
  -4   2  16      304.22      330.37    137.69 o 
  -3   2  16      477.40      689.80    185.78 o 
  -2   2  16      319.42      450.72    208.27 o 
  -1   2  16      566.51      694.86    190.61 o 
   0   2  16      792.24     1282.03    155.73 o 
   1   2  16       71.39       93.00     72.16 o 
   2   2  16       18.19       17.53     32.57 o 
   3   2  16       70.21       49.66     78.50 o 
  -5   3  16       15.01       41.33     55.78 o 
  -4   3  16       13.12       39.79     41.92 o 
  -3   3  16       59.10      133.44    106.60 o 
  -2   3  16        2.28       17.39     57.76 o 
  -1   3  16       11.30       20.78     66.74 o 
   0   3  16      172.11      238.15    267.37 o 
   1   3  16       31.94       27.88     47.75 o 
   2   3  16        4.62        2.55     39.35 o 
  -4   4  16      138.67      165.14    146.02 o 
  -3   4  16      123.94      187.17    150.99 o 
  -2   4  16       34.09       48.99     66.23 o 
  -1   4  16        9.59       19.16     29.37 o 
   0   4  16       83.05      100.55    112.25 o 
   1   4  16      134.00      124.40    122.23 o 
   2   4  16        4.94        3.24     35.35 o 
  -4   5  16       17.98       39.82     55.96 o 
  -3   5  16       17.82       18.25     33.76 o 
  -2   5  16        0.86        6.73     28.50 o 
  -1   5  16       47.55       62.06     75.43 o 
   0   5  16       10.17       33.89     52.93 o 
   1   5  16       54.57       90.79     91.69 o 
  -3   6  16        0.47       11.85     40.51 o 
  -2   6  16        4.28       17.40     37.33 o 
  -1   6  16       37.17       53.79     49.12 o 
   0   6  16       57.31       35.40     81.71 o 
                                                 
